# Supplementary material for: Genome wide study of tardive dyskinesia in schizophrenia
Source: Transl Psychiatry. 2021 Jun 8;11:351. doi: 10.1038/s41398-021-01471-y (PMC8187404; doi:10.1038/s41398-021-01471-y)
Supplement: Supplementary file 2 — Supplementary Tables [file 41398_2021_1471_MOESM2_ESM.xlsx]

## Sheet: List of Tables
List of Supplementary Tables
Supplementary Table 1	Sample Characteristics
Supplementary Table 2	Table of index SNP and proxy SNP
Supplementary Table 3	SNP annotation using ANNOVAR implemented via FUMA
Supplementary Table 4	List of mapped genes via FUMA
Supplementary Table 5	MAGMA gene-based analysis
Supplementary Table 6	Competitive MAGMA gene-set analysis
Supplementary Table 7	Expression quantitive trait loci (eQTL) analysis
Supplementary Table 8	MetaXcan transriptome wide analysis
Supplementary Table 9	PAINTOR Trans-ethnic fine mapping for 99% cummulative posterior probability
Supplementary Table 10	Meta-analysis of independent SNPs implicated in previous TD studies with current GWAS-LMM

## Sheet: Table S1
Table S1. Sample Characteristics
		Cohorts					TD					Non-TD
		Total Sample (N = 1406)	STCRP - EAS (n = 780)	CATIE - EUR (n = 412)	CATIE - AFR (n = 214)		Total TD Sample (N = 280)	STCRP - EAS (n = 188)	CATIE - EUR (n = 62)	CATIE - AFR (n = 30)		Total non-TD Sample (N = 1126)	STCRP - EAS (n = 592)	CATIE - EUR (n = 350)	CATIE - AFR (n = 184)
Gender (Male/Female)		1012/394	553/227	311/101	148/66		199/81	123/65	52/10	24/6		813/313	430/162	259/91	124/60
Age (years)		46.47 (12.83)	50.61 (12.79)	41.52 (11.35)	40.93 (9.90)		55.51 (11.38)	59.34 (10.31)	48.18 (9.86)	46.67 (8.05)		44.23 (12.17)	47.84 (12.25)	40.34 (11.20)	40.00 (9.87)
Age of illness onset (years)		26.98 (9.79)a	27.81 (9.79)	26.13 (9.85)a	25.55 (9.38)a		28.71 (10.71)b	30.36 (11.06)	26.39 (8.92)b	22.86 (9.08)b		26.55 (9.50)c	27.00 (9.22)	26.08 (10.02)c	25.98 (9.38)c
Duration of illness (years)		19.08 (12.84)a	22.80 (12.91)	14.47 (11.17)a	14.08 (10.92)a		26.52 (12.55)b	28.97 (12.53)	21.56 (10.19)b	21.07 (12.77)b		17.22 (12.23)c	20.84 (12.42)	13.20 (10.87)c	12.95 (10.19)c
PANSS Score
	Positive symptoms	13.39 (5.99)d	9.97 (3.72)	17.45 (5.73)d	18.06 (5.16)		12.90 (6.01)	9.99 (3.72)	18.84 (6.06)	18.83 (3.91)		13.51 (5.99)e	9.97 (3.73)	17.20 (5.65)e	17.93 (5.34)
	Negative symptoms	15.64 (6.97)d	12.28 (5.31)	19.25 (6.48)d	20.95 (6.44)		15.42 (6.89)	12.78 (5.31)	20.02 (6.61)	22.47 (6.44)		15.69 (6.99)e	12.12 (5.29)	19.11 (6.46)e	20.71 (6.42)
	General psychopathology	27.86 (10.12)d	21.47 (5.23)	35.94 (9.28)d	35.63 (8.51)		27.44 (10.11)	22.00 (5.18)	38.16 (8.94)	39.37 (7.62)		27.96 (10.12)e	21.30 (5.24)	35.55 (9.30)e	35.02 (8.50)
	Total	56.89 (20.45)d	43.72 (11.17)	72.64 (17.76)d	74.64 (16.24)		55.76 (20.67)	44.78 (11.17)	77.02 (18.44)	80.67 (14.12)		57.17 (20.40)e	43.38 (11.16)	71.86 (17.55)e	73.66 (16.39)
Antipsychotic(s), n (%)
	Typical antipsychotic(s) only	657 (46.7%)f	582 (74.6%)	48 (11.7%)f	27 (12.6%)f		170 (60.7%)g	153 (81.4%)	10 (16.1%)g	7 (23.3%)g		487 (43.3%)h	429 (72.5%)	38 (10.9%)h	20 (10.9%)h
	Atypical antipsychotic(s) only	460 (32.7%)f	107 (13.7%)	248 (60.2%)f	105 (49.1%)f		66 (23.6%)g	21 (11.2%)	34 (54.8%)g	11 (36.7%)g		394 (35.0%)h	86 (14.5%)	241 (61.1%)h	94 (51.1%)h
	Combination of typical and atypical	110 (7.8%)f	82 (10.5%)	23 (5.6%)f	5 (2.3%)f		17 (6.1%)g	12 (6.4%)	4 (6.5%)g	1 (3.3%)g		93 (8.3%)h	70 (11.8%)	19 (5.4%)h	4 (2.2%)h
	None	9 (%)f	9 (1.2%)	-	-		2 (0.7%)g	2 (1.1%)	-	-		7 (0.6%)h	7 (1.2%)	-	-
Daily chlorpromazine equivalent doses, mg (SD)		607.99 (647.93)i	642.11 (741.30)i	578.46 (475.60)i	482.32 (322.78)i		494.7 (494.30)j	444.96 (505.46)j	655.59 (423.08)j	618.86 (454.64)j		637.16 (679.07)k	705.12 (791.91)k	565.60 (483.33)k	460.34 (292.90)k
Total AIMS score		3.16 (4.91)	3.611 (5.25)	2.64 (4.33)	2.54 (4.49)		11.09 (5.11)	11.01 (5.42)	10.97 (4.35)	11.80 (4.66)		1.19 (2.02)	1.26 (2.01)	1.17 (2.08)	1.03 (1.92)
Note. TD = Tardive Dyskinesia; EAS = East Asian; EUR = European; AFR = African-American; PANSS = Positive and Negative Syndrome Scale; AIMS = Abnormal Involuntary Movement Scale. Values in cells represent mean (SD), unless otherwise stated. aAnalysis conducted based on n = 1392 (Total sample), n = 403 (EUR) and n = 209 (AFR). bAnalysis conducted based on n = 278 (Total sample), n = 61 (EUR) and n…

## Sheet: Table S2
Table S2a. Fisher's method of combing p-value for index SNP (rs11639774) and proxy SNP (rs9928615)
Cohort	RSID	SNP	Effect Allele	Other Allele	AF	BETA	SE	P (Two-tailed)	P (One-Tailed)	Fisher's Method P (One-tailed)	R2	Dprime
STCRP	rs9928615	16:85259223	A	G	0.494	0.0256389	0.0217271	0.238344	0.119172	3.79498e-08	0.102	0.709
Meta-analysis of CATIE only	rs11639774	16:85221868	A	G	0.168	0.151	0.0273	3.013e-08	1.5065e-08
Table S2b. Fisher's method of combing p-value for index SNP (rs499646) and proxy SNP (rs11569835)
Cohort	RSID	SNP	Effect Allele	Other Allele	AF	BETA	SE	P (Two-tailed)	P (One-Tailed)	Fisher's Method P (One-tailed)	R2	Dprime
STCRP	rs11569835	1:12157288	C	T	0.042	-0.0300929	0.0541448	0.578518	0.289259	2.30859e-07	0.102	0.706
Meta-analysis of CATIE only	rs499646	1:12239089	A	G	0.12	0.1949	0.0364	8.297e-08	4.1485e-08

## Sheet: Table S3
Table S3. SNP annotation using ANNOVAR implemented via FUMA
uniqID	rsID	chr	pos	non_effect_allele	effect_allele	MAF	gwasP	Beta	se	r2	IndSigSNP	nearestGene	dist	func	CADD	RDB	minChrState	commonChrState	posMapFilt	eqtlMapFilt	ciMapFilt
16:85221868:A:G	rs11639774	16	85221868	G	A	0.167	3.013e-08	0.151	0.0273	1	rs11639774	ENSG00000262601	2899	intergenic	4.019	5	4	5	0	0	1
16:85221051:A:G	rs28468398	16	85221051	G	A	0.166	3.806e-08	0.1496	0.0272	0.993164	rs11639774	ENSG00000262601	2082	intergenic	3.07	4	5	15	0	0	1
16:85222004:C:T	rs1134510	16	85222004	C	T	0.168	4.587e-08	0.1388	0.0254	0.99318	rs11639774	ENSG00000262601	3035	intergenic	1.398	7	4	5	0	0	1
1:12239089:A:G	rs499646	1	12239089	G	A	0.04274	8.297e-08	0.1949	0.0364	1	rs499646	TNFRSF1B	0	intronic	5.991	NA	2	7	1	1	0
16:85219126:C:T	rs57690369	16	85219126	C	T	0.168	8.633e-08	0.1431	0.0267	0.99318	rs11639774	ENSG00000262601	0	downstream	1.877	4	4	15	0	0	1
16:85219628:C:T	rs55810147	16	85219628	C	T	0.168	8.633e-08	0.1431	0.0267	0.99318	rs11639774	ENSG00000262601	0	downstream	0.77	5	4	15	0	0	1
12:54093797:C:T	rs4237808	12	54093797	C	T	0.496	1.08e-07	0.0765	0.0144	1	rs4237808	CALCOCO1	11106	intergenic	5.474	NA	5	13	0	1	1
6:131302473:C:T	rs6926250	6	131302473	C	T	0.4205	2.539e-07	-0.0968	0.0188	1	rs6926250	EPB41L2	0	intronic	6.112	5	5	15	1	0	1
16:85232817:C:T	rs4073234	16	85232817	C	T	0.172	2.92e-07	0.1282	0.025	0.70748	rs11639774	ENSG00000262601	13848	intergenic	3.793	NA	2	15	0	0	1
12:54096656:C:G	rs12579596	12	54096656	G	C	0.497	4.028e-07	0.0736	0.0145	0.96482	rs4237808	CALCOCO1	8247	intergenic	5.12	7	5	13	1	1	1
12:54097099:A:T	rs4759049	12	54097099	T	A	0.497	7.819e-07	0.0719	0.0145	0.96482	rs4237808	CALCOCO1	7804	intergenic	5.232	6	5	14	1	1	1
1:12225351:A:T	rs652625	1	12225351	T	A	0.0507	8.466e-07	0.1636	0.0332	0.835451	rs499646	TNFRSF1B	1709	intergenic	5.942	1f	5	5	1	1	0
12:54097433:A:T	rs7131771	12	54097433	T	A	0.497	9.005e-07	-0.0714	0.0145	0.96482	rs4237808	CALCOCO1	7470	intergenic	3.3	7	5	14	1	1	1
12:54096588:A:G	rs12579591	12	54096588	G	A	0.498	1.771e-06	0.0687	0.0144	0.961045	rs4237808	CALCOCO1	8315	intergenic	20.4	6	5	13	1	1	1
16:85218939:A:G	rs9933059	16	85218939	G	A	0.2197	2.107e-06	-0.1098	0.0232	0.727578	rs11639774	ENSG00000262601	0	exonic	0.002	4	4	9	0	0	1
16:85240598:A:G	rs62050672	16	85240598	G	A	0.1551	3.342e-06	0.1453	0.0313	0.716005	rs11639774	ENSG00000262601	21629	intergenic	9.992	4	2	7	0	0	0
16:85224451:G:T	rs11866796	16	85224451	G	T	0.2048	4.259e-06	-0.1174	0.0255	0.75849	rs11639774	ENSG00000262601	5482	intergenic	4.364	5	4	5	0	0	1
16:85226751:G:T	rs11642106	16	85226751	G	T	0.1809	8.257e-06	-0.117	0.0262	0.885706	rs11639774	ENSG00000262601	7782	intergenic	6.381	5	5	15	0	0	1
16:85218567:A:C	rs9932774	16	85218567	C	A	0.2087	9.091e-06	-0.102	0.023	0.764855	rs11639774	ENSG00000262601	0	intronic	0.618	3a	4	9	0	0	1
6:131307182:G:T	rs4895901	6	131307182	G	T	0.3748	9.114e-06	-0.0924	0.0208	0.793368	rs6926250	EPB41L2	0	intronic	3.435	5	5	15	1	1	1
6:131307854:C:T	rs4897478	6	131307854	C	T	0.3748	9.114e-06	-0.0924	0.0208	0.793368	rs6926250	EPB41L2	0	intronic	0.731	7	5	15	1	1	1
6:131300777:C:T	rs7755720	6	131300777	C	T	0.3777	1.205e-05	-0.0907	0.0207	0.832781	rs6926250	EPB41L2	0	intronic	0.448	6	5	15	1	1	1
12:54098406:C:G	rs10783595	12	54098406	G	C	0.4841	1.359e-05	-0.0641	0.0147	0.889101	rs4237808	CALCOCO1	6497	intergenic	1.226	7	5	14	1	1	1
6:131282288:C:T	rs56173113	6	131282288	C	T	0.3777	1.444e-05	-0.0897	0.0207	0.832781	rs6926250	EPB41L2	0	intronic	12.99	6	5	15	1	1	1
6:131310712:A:G	rs17178878	6	131310712	G	A	0.3748	1.769e-05	0.0895	0.0209	0.793368	rs6926250	EPB41L2	0	intronic	3.888	5	5	15	1	1	1
6:131327631:A:G	rs62423598	6	131327631	G	A	0.3787	2.43e-05	0.0878	0.0208	0.769217	rs6926250	EPB41L2	0	intronic	0.35	7	5	15	1	1	1
6:131275418:C:G	rs62423581	6	131275418	G	C	0.3777	2.456e-05	-0.0877	0.0208	0.832781	rs6926250	EPB41L2	0	intronic	0.121	7	4	5	1	0	1
6:131321243:C:T	rs17179123	6	131321243	C	T	0.3748	2.651e-05	-0.0874	0.0208	0.779217	rs6926250	EPB41L2	0	intronic	3.091	6	2	5	1	1	1
16:85233042:C:G	rs55836094	16	85233042	G	C	0.173	2.654e-05	-0.1157	0.0275	0.702224	rs11639774	ENSG00000262601	14073	intergenic	11.08	5	2	15	0	0	1
6:131323676:A:G	rs34899420	6	131323676	G	A	0.3767	2.703e-05	0.0874	0.0208	0.785728	rs6926250	EPB41L2	0	intronic	1.776	4	2	15	1	1	1
6:131381579:A:G	rs6916024	6	131381579	G	A	0.3787	2.874e-05	0.0877	0.021	0.762764	rs6926250	EPB41L2	0	intronic	13.26	4	1	15	1	1	1
6:131336787:A:C	rs56201801	6	131336787	C	A	0.3787	3.085e-05	0.0874	0.021	0.769217	rs6926250	EPB41L2	0	intronic	4.808	5	5	15	1	1	1
6:131340191:C:T	rs56163502	6	131340191	C	T	0.3797	3.085e-05	0.0874	0.021	0.765588	rs6926250	EPB41L2	0	intronic	3.716	6	5	15	1	1	1
6:131340378:C:T	rs62422362	6	131340378	C	T	0.3787	3.085e-05	-0.0874	0.021	0.769217	rs6926250	EPB41L2	0	intronic	1.204	6	5	15	1	1	1
6:131348212:C:T	rs4895903	6	131348212	C	T	0.3797	3.085e-05	-0.0874	0.021	0.759205	rs6926250	EPB41L2	0	intronic	4.779	7	5	15	1	1	1
6:131348313:A:T	rs4895904	6	131348313	T	A	0.3787	3.085e-05	-0.0874	0.021	0.762764	rs6926250	EPB41L2	0	intronic	3.34	6	5	15	1	0	1
6:131353066:C:T	rs4897486	6	131353066	C	T	0.3797	3.085e-05	0.0874	0.021	0.765588	rs6926250	EPB41L2	0	intronic	1.272	7	5	15	1	1	1
6:131355284:C:T	rs17180687	6	131355284	C	T	0.3797	3.085e-05	-0.0874	0.021	0.765588	rs6926250	EPB41L2	0	intronic	1.199	7	5	15	1	1	1
6:131357811:C:G	rs17180867	6	131357811	G	C	0.3797	3.085e-05	-0.0874	0.021	0.765588	rs6926250	EPB41L2	0	intronic	2.955	5	2	15	1	1	1
6:131358672:C:T	rs4895906	6	131358672	C	T	0.3797	3.085e-05	-0.0874	0.021	0.765588	rs6926250	EPB41L2	0	intronic	2.403	6	5	15	1	1	1
6:131359241:A:G	rs4895907	6	131359241	G	A	0.3797	3.085e-05	-0.0874	0.021	0.765588	rs6926250	EPB41L2	0	intronic	3.198	7	5	15	1	1	1
6:131362847:A:T	rs4897487	6	131362847	T	A	0.3787	3.085e-05	0.0874	0.021	0.762764	rs6926250	EPB41L2	0	intronic	5.117	5	5	15	1	1	1
6:131365376:A:G	rs7758016	6	131365376	G	A	0.3787	3.085e-05	0.0874	0.021	0.762764	rs6926250	EPB41L2	0	intronic	0.404	7	5	15	1	1	1
6:131368773:C:T	rs6935108	6	131368773	C	T	0.3797	3.085e-05	-0.0874	0.021	0.765588	rs6926250	EPB41L2	0	intronic	3.966	6	5	15	1	1	1
6:131370686:C:T	rs4895908	6	131370686	C	T	0.3797	3.085e-05	-0.0874	0.021	0.765588	rs6926250	EPB41L2	0	intronic	5.119	5	2	15	1	1	1
6:131371062:A:G	rs4895909	6	131371062	G	A	0.3787	3.085e-05	-0.0874	0.021	0.755468	rs6926250	EPB41L2	0	intronic	6.216	5	2	15	1	1	1
6:131371068:A:G	rs4897489	6	131371068	G	A	0.3787	3.085e-05	0.0874	0.021	0.755468	rs6926250	EPB41L2	0	intronic	5.246	5	2	15	1	1	1
6:131372348:C:T	rs62422380	6	131372348	C	T	0.3797	3.085e-05	0.0874	0.021	0.765588	rs6926250	EPB41L2	0	intronic	4.361	5	5	15	1	1	1
6:131374065:C:T	rs12525104	6	131374065	C	T	0.3797	3.085e-05	0.0874	0.021	0.765588	rs6926250	EPB41L2	0	intronic	1.325	6	5	15	1	1	1
6:131293308:A:G	rs12525986	6	131293308	G	A	0.3777	3.275e-05	-0.0871	0.021	0.832781	rs6926250	EPB41L2	0	intronic	1.829	6	5	15	1	1	1
16:85226819:A:G	rs11646864	16	85226819	G	A	0.1799	3.325e-05	-0.1099	0.0265	0.87892	rs11639774	ENSG00000262601	7850	intergenic	1.45	5	5	15	0	0	1
16:85226678:A:T	rs72797610	16	85226678	T	A	0.1928	3.427e-05	-0.1055	0.0255	0.825744	rs11639774	ENSG00000262601	7709	intergenic	1.351	5	5	15	0	0	1
6:131344906:C:T	rs6928878	6	131344906	C	T	0.3638	3.549e-05	-0.088	0.0213	0.719295	rs6926250	EPB41L2	0	intronic	0.414	NA	5	15	1	0	1
6:131333668:A:G	rs17784418	6	131333668	G	A	0.3787	3.984e-05	-0.0862	0.021	0.769217	rs6926250	EPB41L2	0	intronic	4.852	6	5	15	1	1	1
6:131314754:C:T	rs6906059	6	131314754	C	T	0.3767	4.177e-05	0.086	0.021	0.785728	rs6926250	EPB41L2	0	intronic	8.682	4	5	15	1	1	1
6:131316766:A:C	rs6928920	6	131316766	C	A	0.3767	4.177e-05	0.086	0.021	0.785728	rs6926250	EPB41L2	0	intronic	2.711	5	5	15	1	1	1
6:131338166:C:T	rs4897484	6	131338166	C	T	0.3787	5.041e-05	0.0858	0.0212	0.769217	rs6926250	EPB41L2	0	intronic	3.096	3a	5	15	1	1	1
6:131335052:A:T	rs17784472	6	131335052	T	A	0.3787	5.714e-05	-0.0851	0.0211	0.769217	rs6926250	EPB41L2	0	intronic	0.223	5	1	15	1	1	1
6:131348045:C:T	rs17784896	6	131348045	C	T	0.3797	5.714e-05	-0.0851	0.0211	0.765588	rs6926250	EPB41L2	0	intronic	2.881	6	5	15	1	1	1
6:131364415:C:T	rs62422365	6	131364415	C	T	0.3787	5.714e-05	-0.0851	0.0211	0.762764	rs6926250	EPB41L2	0	intronic	0.441	7	5	15	1	1	1
6:131245380:C:T	rs6931804	6	131245380	C	T	0.3777	7.584e-05	-0.0832	0.021	0.809091	rs6926250	EPB41L2	0	intronic	1.914	6	4	15	1	0	1
6:131367399:C:T	rs9483206	6	131367399	C	T	0.3797	9.727e-05	-0.0802	0.0206	0.765588	rs6926250	EPB41L2	0	intronic	7.836	6	5	15	1	1	1
6:131154822:C:T	rs6918160	6	131154822	C	T	0.3718	0.0001025	-0.0813	0.0209	0.647008	rs6926250	SMLR1	0	intronic	3.1	7	2	15	1	0	1
6:131156226:C:T	rs942	6	131156226	C	T	0.3708	0.0001054	0.0833	0.0215	0.643319	rs6926250	SMLR1	0	UTR3	1.425	NA	4	15	1	0	1
6:131264244:A:G	rs4897477	6	131264244	G	A	0.3777	0.0001062	-0.0817	0.0211	0.809091	rs6926250	EPB41L2	0	intronic	5.891	7	4	5	1	0	1
16:85228281:A:C	rs72797612	16	85228281	C	A	0.2187	0.0001109	-0.0975	0.0252	0.674536	rs11639774	ENSG00000262601	9312	intergenic	1.239	4	5	15	0	0	1
6:131154841:C:T	rs6938552	6	131154841	C	T	0.3708	0.0001357	0.0817	0.0214	0.643319	rs6926250	SMLR1	0	intronic	0.096	7	2	15	1	0	1
6:131154199:C:T	rs1413755	6	131154199	C	T	0.3708	0.0001761	0.0802	0.0214	0.643319	rs6926250	SMLR1	0	intronic	3.414	6	4	15	1	0	1
6:131215271:C:T	rs4897473	6	131215271	C	T	0.3608	0.0001857	0.0794	0.0212	0.749984	rs6926250	EPB41L2	0	intronic	1.5	6	4	5	1	0	1
6:131210218:C:T	rs17770255	6	131210218	C	T	0.3618	0.0002328	0.0786	0.0213	0.75347	rs6926250	EPB41L2	0	intronic	0.711	7	4	5	1	0	1
6:131143142:A:G	rs6941639	6	131143142	G	A	0.3638	0.0002473	0.0786	0.0214	0.61348	rs6926250	SMLR1	5404	intergenic	4.726	6	5	15	1	0	1
6:131168049:C:T	rs872576	6	131168049	C	T	0.3449	0.0002644	0.0795	0.0218	0.690318	rs6926250	EPB41L2	0	intronic	3.19	NA	4	15	1	0	1
16:85233114:G:T	rs56020098	16	85233114	G	T	0.1918	0.0002686	-0.0711	0.0195	0.623997	rs11639774	ENSG00000262601	14145	intergenic	3.31	5	2	15	0	0	1
6:131140951:C:T	rs4895894	6	131140951	C	T	0.3638	0.0002777	0.0779	0.0214	0.61348	rs6926250	SMLR1	7595	intergenic	9.609	7	5	15	1	0	1
12:54101400:A:T	rs7134656	12	54101400	T	A	0.4632	0.0002894	0.0581	0.016	0.703426	rs4237808	CALCOCO1	3503	intergenic	0.117	6	5	14	1	0	1
16:85229227:A:G	rs56090599	16	85229227	G	A	0.2197	0.0004814	-0.0863	0.0247	0.680907	rs11639774	ENSG00000262601	10258	intergenic	4.984	5	5	15	0	0	1
6:131352873:C:G	rs4897485	6	131352873	G	C	0.3797	0.001147	-0.0617	0.019	0.765588	rs6926250	EPB41L2	0	intronic	1.408	7	5	15	1	1	1
6:131336364:C:T	rs4897483	6	131336364	C	T	0.3787	0.001225	-0.0609	0.0189	0.769217	rs6926250	EPB41L2	0	intronic	2.154	3a	2	15	1	1	1
6:131373431:A:T	rs954211	6	131373431	T	A	0.3797	0.001241	0.0613	0.019	0.765588	rs6926250	EPB41L2	0	intronic	0.69	5	5	15	1	1	1
6:131350049:A:G	rs58503799	6	131350049	G	A	0.3797	0.001523	-0.0588	0.0185	0.765588	rs6926250	EPB41L2	0	intronic	1.877	5	5	15	1	1	1
6:131357764:A:G	rs17785507	6	131357764	G	A	0.3797	0.001523	-0.0588	0.0185	0.765588	rs6926250	EPB41L2	0	intronic	6.406	5	5	15	1	1	1
6:131345133:A:G	rs6906478	6	131345133	G	A	0.3787	0.001633	-0.0584	0.0186	0.762764	rs6926250	EPB41L2	0	intronic	1.14	2b	1	15	1	1	1
6:131151117:C:T	rs2281487	6	131151117	C	T	0.3966	0.002327	-0.0587	0.0193	0.70306	rs6926250	SMLR1	0	intronic	6.551	5	1	15	1	0	1
6:131369647:C:T	rs28482889	6	131369647	C	T	0.3797	0.003105	-0.0545	0.0184	0.765588	rs6926250	EPB41L2	0	intronic	2.637	6	5	15	1	1	1
6:131372135:A:G	rs13437326	6	131372135	G	A	0.3797	0.003105	-0.0545	0.0184	0.765588	rs6926250	EPB41L2	0	intronic	1.529	6	5	15	1	1	1
6:131320023:A:T	rs62423597	6	131320023	T	A	0.3787	0.00333	-0.0531	0.0181	0.778333	rs6926250	EPB41L2	0	intronic	1.672	7	5	5	1	1	1
6:131136313:C:T	rs7758259	6	131136313	C	T	0.4046	0.009427	-0.0459	0.0177	0.6211	rs6926250	SMLR1	12233	intergenic	0.684	5	5	15	0	0	1

## Sheet: Table S4
Table S4. List of mapped genes via FUMA
ensg	symbol	chr	start	end	strand	status	type	entrezID	HUGO	pLI	ncRVIS	posMapSNPs	posMapMaxCADD	eqtlMapSNPs	eqtlMapminP	eqtlMapminQ	eqtlMapts	eqtlDirection	ciMap	ciMapts	minGwasP	IndSigSNPs
ENSG00000153789	FAM92B	16	85131965	85146114	-1	KNOWN	protein_coding	339145	FAM92B	3.59458e-11	0.998476	0	0	0	NA	NA	NA	NA	Yes	Mesenchymal_Stem_Cell:IMR90	3.013e-08	rs11639774
ENSG00000131149	GSE1	16	85645015	85709810	1	KNOWN	protein_coding	23199	GSE1	NA	1.17256	0	0	0	NA	NA	NA	NA	Yes	Mesenchymal_Stem_Cell:IMR90	3.013e-08	rs11639774
ENSG00000131153	GINS2	16	85709804	85723679	-1	KNOWN	protein_coding	51659	GINS2	6.07718e-09	0.756315	0	0	0	NA	NA	NA	NA	Yes	Mesenchymal_Stem_Cell	3.013e-08	rs11639774
ENSG00000154102	C16orf74	16	85723690	85784735	-1	KNOWN	protein_coding	404550	C16orf74	0.0240486	NA	0	0	0	NA	NA	NA	NA	Yes	Mesenchymal_Stem_Cell:IMR90	3.013e-08	rs11639774
ENSG00000131148	EMC8	16	85805364	85833214	-1	KNOWN	protein_coding	10328	EMC8	0.259008	1.40642	0	0	0	NA	NA	NA	NA	Yes	IMR90	3.013e-08	rs11639774
ENSG00000131143	COX4I1	16	85832239	85840650	1	KNOWN	protein_coding	1327	COX4I1	0.722238	NA	0	0	0	NA	NA	NA	NA	Yes	IMR90	3.013e-08	rs11639774
ENSG00000028137	TNFRSF1B	1	12227060	12269285	1	KNOWN	protein_coding	7133	TNFRSF1B	0.778881	0.499506	2	5.991	2	1.15906e-10	0	BIOS_eQTL_geneLevel	+	No	NA	8.297e-08	rs499646
ENSG00000139625	MAP3K12	12	53874274	53893847	-1	KNOWN	protein_coding	7786	MAP3K12	0.999982	-0.326261	0	0	6	1.58547e-12	0	BIOS_eQTL_geneLevel	+	No	NA	1.08e-07	rs4237808
ENSG00000139574	NPFF	12	53900474	53901422	-1	KNOWN	protein_coding	8620	NPFF	0.000253702	-0.297821	0	0	6	6.33776e-08	5.63698e-05	BIOS_eQTL_geneLevel	+	No	NA	1.08e-07	rs4237808
ENSG00000170653	ATF7	12	53901640	54020199	-1	KNOWN	protein_coding	11016	ATF7	0.983315	-1.61889	0	0	6	6.33776e-08	5.63698e-05	BIOS_eQTL_geneLevel	+	No	NA	1.08e-07	rs4237808
ENSG00000135390	ATP5G2	12	54026510	54071192	-1	KNOWN	protein_coding	517	ATP5G2	0.000275239	-0.628489	0	0	6	9.41327e-12	0	Esophagus_Mucosa:Nerve_Tibial:Thyroid:BIOS_eQTL_geneLevel	-	No	NA	1.08e-07	rs4237808
ENSG00000012822	CALCOCO1	12	54104903	54121529	-1	KNOWN	protein_coding	57658	CALCOCO1	0.171892	-0.438132	6	20.4	0	NA	NA	NA	NA	Yes	IMR90	1.08e-07	rs4237808
ENSG00000203756	TMEM244	6	130152389	130182692	-1	KNOWN	protein_coding	253582	TMEM244	0.0370875	-0.246646	0	0	0	NA	NA	NA	NA	Yes	Mesenchymal_Stem_Cell:IMR90:Trophoblast-like_Cell	2.539e-07	rs6926250
ENSG00000164483	SAMD3	6	130465460	130686570	-1	KNOWN	protein_coding	154075	SAMD3	1.09708e-06	0.0881983	0	0	0	NA	NA	NA	NA	Yes	hESC:Mesenchymal_Stem_Cell:Aorta:IMR90:Trophoblast-like_Cell:Mesendoderm	2.539e-07	rs6926250
ENSG00000164484	TMEM200A	6	130686879	130764208	1	KNOWN	protein_coding	114801	TMEM200A	0.835246	-0.0806799	0	0	0	NA	NA	NA	NA	Yes	hESC:Mesenchymal_Stem_Cell:Aorta:IMR90:Trophoblast-like_Cell:Mesendoderm	2.539e-07	rs6926250
ENSG00000079819	EPB41L2	6	131160487	131384462	-1	KNOWN	protein_coding	2037	EPB41L2	0.993883	0.254322	53	13.26	0	NA	NA	NA	NA	Yes	hESC:Hippocampus:Mesenchymal_Stem_Cell:Liver:IMR90:Left_Ventricle:GM12878:Trophoblast-like_Cell:Mesendoderm	2.539e-07	rs6926250
ENSG00000118507	AKAP7	6	131456806	131604675	1	KNOWN	protein_coding	9465	AKAP7	0.00159877	-0.540171	0	0	44	3.71968e-09	5.97193e-06	Muscle_Skeletal:BIOS_eQTL_geneLevel	+	Yes	hESC:Neural_Progenitor_Cell:Mesenchymal_Stem_Cell:Liver:IMR90:Left_Ventricle:GM12878:Trophoblast-like_Cell:Mesendoderm	2.539e-07	rs6926250
ENSG00000118520	ARG1	6	131894284	131905472	1	KNOWN	protein_coding	383	ARG1	0.000499883	-0.168128	0	0	0	NA	NA	NA	NA	Yes	hESC:Neural_Progenitor_Cell:Mesenchymal_Stem_Cell:Liver:IMR90:Left_Ventricle:Trophoblast-like_Cell:Mesendoderm	2.539e-07	rs6926250
ENSG00000112282	MED23	6	131895106	131949369	-1	KNOWN	protein_coding	9439	MED23	0.150658	-0.492582	0	0	0	NA	NA	NA	NA	Yes	hESC:Neural_Progenitor_Cell:Mesenchymal_Stem_Cell:Liver:IMR90:Left_Ventricle:GM12878:Trophoblast-like_Cell:Mesendoderm:Right_Ventricle	2.539e-07	rs6926250
ENSG00000154269	ENPP3	6	131949582	132068553	1	KNOWN	protein_coding	5169	ENPP3	6.43746e-17	0.0386506	0	0	0	NA	NA	NA	NA	Yes	hESC:Neural_Progenitor_Cell:Mesenchymal_Stem_Cell:Liver:IMR90:Left_Ventricle:GM12878:Trophoblast-like_Cell:Mesendoderm:Right_Ventricle	2.539e-07	rs6926250
ENSG00000146378	TAAR2	6	132938161	132945414	-1	KNOWN	protein_coding	9287	TAAR2	3.41448e-06	0.0507659	0	0	0	NA	NA	NA	NA	Yes	Left_Ventricle	2.456e-05	rs6926250
ENSG00000256162	SMLR1	6	131148546	131158275	1	KNOWN	protein_coding	100507203	SMLR1	NA	0.89546	7	9.609	0	NA	NA	NA	NA	Yes	Mesenchymal_Stem_Cell:Liver:IMR90:Mesendoderm	0.0001025	rs6926250
ENSG00000198945	L3MBTL3	6	130334844	130462594	1	KNOWN	protein_coding	84456	L3MBTL3	0.999499	0.0178736	0	0	0	NA	NA	NA	NA	Yes	Mesenchymal_Stem_Cell:IMR90:Trophoblast-like_Cell:Mesendoderm	0.0002644	rs6926250
ENSG00000197594	ENPP1	6	132129156	132216295	1	KNOWN	protein_coding	5167	ENPP1	2.30987e-05	5.36702	0	0	0	NA	NA	NA	NA	Yes	hESC	0.0002644	rs6926250
ENSG00000079950	STX7	6	132767006	132834337	-1	KNOWN	protein_coding	8417	STX7	0.00426312	2.37247	0	0	0	NA	NA	NA	NA	Yes	Left_Ventricle	0.0002644	rs6926250

## Sheet: Table S5
Table S5. MAGMA gene-based analysis
GENE	CHR	START	STOP	NSNPS	NPARAM	N	ZSTAT	P	SYMBOL	Pbon
ENSG00000134247	1	117442679	117542980	234	23	1406	4.0581	2.4738e-05	PTGFRN	0.451691
ENSG00000119888	2	47562297	47624740	122	18	1406	3.8611	5.6427e-05	EPCAM	1
ENSG00000175768	9	37572643	37602639	50	5	1406	3.8302	6.4015e-05	TOMM5	1
ENSG00000183578	15	51338795	51407473	106	11	1406	3.806	7.0613e-05	TNFAIP8L3	1
ENSG00000103489	16	17185626	17574738	978	84	1406	3.5761	0.00017437	XYLT1	1
ENSG00000108405	17	3789886	3829794	104	20	1406	3.5511	0.00019182	P2RX1	1
ENSG00000081014	15	51190869	51308097	229	13	1406	3.532	0.00020622	AP4E1	1
ENSG00000124089	20	54813788	54834871	74	14	1406	3.4283	0.00030372	MC3R	1
ENSG00000112053	6	35901291	36002645	187	19	1406	3.394	0.00034442	SLC26A8	1
ENSG00000198874	7	66450160	66714501	1331	25	1406	3.3865	0.00035391	TYW1	1
ENSG00000101216	20	62208955	62268394	197	16	1406	3.334	0.00042798	GMEB2	1
ENSG00000102743	13	41353548	41394247	89	9	1406	3.3201	0.00045	SLC25A15	1
ENSG00000085063	11	33709807	33767991	99	14	1406	3.2103	0.00066301	CD59	1
ENSG00000132361	17	2582680	2625957	57	8	1406	3.1872	0.00071829	CLUH	1
ENSG00000182793	6	52686453	52720893	82	6	1406	3.1753	0.00074848	GSTA5	1
ENSG00000239605	2	47262677	47392517	474	52	1406	3.1305	0.00087268	C2orf61	1
ENSG00000182752	9	118906083	119174601	342	48	1406	3.0815	0.0010298	PAPPA	1
ENSG00000080189	20	44968167	45003043	41	7	1406	3.0746	0.0010539	SLC35C2	1
ENSG00000177283	10	35917177	35940362	28	4	1406	3.0679	0.0010779	FZD8	1
ENSG00000140488	15	72567068	72622470	71	7	1406	3.0223	0.0012543	CELF6	1
ENSG00000132357	5	40831286	40870275	56	8	1406	2.9957	0.0013689	CARD6	1
ENSG00000205177	11	33709807	33732347	40	9	1406	2.9947	0.0013737	C11orf91	1
ENSG00000163534	1	157754193	157799895	73	6	1406	2.9935	0.0013789	FCRL1	1
ENSG00000186049	12	52991354	53022343	108	16	1406	2.9791	0.0014455	KRT73	1
ENSG00000100234	22	33187687	33269030	146	22	1406	2.9744	0.0014677	TIMP3	1
ENSG00000109670	4	153232410	153467253	91	6	1406	2.9704	0.0014871	FBXW7	1
ENSG00000175325	5	177409236	177433243	57	10	1406	2.9521	0.0015783	PROP1	1
ENSG00000197226	5	179279066	179344859	79	7	1406	2.9484	0.0015971	TBC1D9B	1
ENSG00000154451	1	89714633	89748544	36	5	1406	2.9472	0.0016035	GBP5	1
ENSG00000168303	7	40155622	40184258	19	3	1406	2.9421	0.0016298	MPLKIP	1
ENSG00000273025	15	72549087	72622287	94	9	1406	2.9354	0.0016657	CELF6	1
ENSG00000061936	12	132185626	132294282	218	21	1406	2.929	0.0017004	SFSWAP	1
ENSG00000197299	15	91250558	91368859	288	14	1406	2.9006	0.0018625	BLM	1
ENSG00000213614	15	72625775	72678817	61	6	1406	2.8836	0.0019659	HEXA	1
ENSG00000165322	10	32084365	32227742	204	12	1406	2.8657	0.0020805	ARHGAP12	1
ENSG00000137869	15	51490254	51640807	327	25	1406	2.8592	0.0021237	CYP19A1	1
ENSG00000012822	12	54094903	54131529	100	19	1406	2.8562	0.0021436	CALCOCO1	1
ENSG00000062598	20	44984688	45071704	64	4	1406	2.8454	0.0022176	ELMO2	1
ENSG00000183807	6	117063363	117096886	88	14	1406	2.8437	0.0022297	FAM162B	1
ENSG00000110975	12	33517173	33602754	217	17	1406	2.8301	0.0023266	SYT10	1
ENSG00000171595	17	72260386	72321023	163	20	1406	2.8152	0.0024371	DNAI2	1
ENSG00000115350	2	75175619	75207255	50	5	1406	2.8132	0.0024523	POLE4	1
ENSG00000168779	3	157804948	157834292	40	5	1406	2.8053	0.0025133	SHOX2	1
ENSG00000204842	12	111880018	112047480	113	6	1406	2.8039	0.0025245	ATXN2	1
ENSG00000159216	21	36150098	37386965	2576	152	1406	2.7887	0.0026459	RUNX1	1
ENSG00000155729	2	201343675	201394507	92	19	1406	2.7814	0.0027065	KCTD18	1
ENSG00000129038	15	74208330	74254478	137	20	1406	2.7803	0.0027156	LOXL1	1
ENSG00000127081	9	95597874	95650304	103	11	1406	2.7743	0.002766	ZNF484	1
ENSG00000134200	1	115562415	115586941	70	5	1406	2.7713	0.0027917	TSHB	1
ENSG00000138600	15	50989506	51068005	209	14	1406	2.7643	0.0028524	SPPL2A	1
ENSG00000137948	1	92404928	92489983	225	12	1406	2.7515	0.0029659	BRDT	1
ENSG00000010803	1	41482872	41717826	451	17	1406	2.7508	0.0029727	SCMH1	1
ENSG00000076258	1	171273347	171321223	71	8	1406	2.7439	0.003036	FMO4	1
ENSG00000204283	17	75865109	75888659	59	7	1406	2.7423	0.0030509	FLJ45079	1
ENSG00000148215	9	125541150	125562237	17	3	1406	2.7364	0.0031054	OR5C1	1
ENSG00000205765	5	41894290	41931738	34	4	1406	2.7259	0.0032066	C5orf51	1
ENSG00000151876	5	41915356	41951845	33	2	1406	2.7202	0.0032617	FBXO4	1
ENSG00000079819	6	131150487	131394462	513	20	1406	2.7172	0.0032923	EPB41L2	1
ENSG00000198482	19	53020905	53077717	207	14	1406	2.715	0.0033141	ZNF808	1
ENSG00000112964	5	42413879	42731979	434	21	1406	2.7112	0.0033525	GHR	1
ENSG00000003393	2	202555277	202655912	252	13	1406	2.7021	0.0034448	ALS2	1
ENSG00000213512	1	89587434	89651723	79	6	1406	2.6921	0.0035506	GBP7	1
ENSG00000028137	1	12217060	12279285	104	14	1406	2.6817	0.0036619	TNFRSF1B	1
ENSG00000135537	6	108606098	108857999	264	15	1406	2.681	0.0036701	LACE1	1
ENSG00000184178	4	53729149	54242242	918	42	1406	2.6789	0.003693	SCFD2	1
ENSG00000182578	5	149422854	149502935	192	32	1406	2.6739	0.0037492	CSF1R	1
ENSG00000042813	7	49880017	50170925	594	13	1406	2.6715	0.0037759	ZPBP	1
ENSG00000116830	1	117592925	117660075	145	18	1406	2.667	0.003826	TTF2	1
ENSG00000134255	1	111672249	111737724	90	13	1406	2.6646	0.0038545	CEPT1	1
ENSG00000179918	16	30444952	30467502	18	4	1406	2.6639	0.0038622	SEPHS2	1
ENSG00000171790	1	41471269	41498909	52	8	1406	2.653	0.0039889	SLFNL1	1
ENSG00000109184	4	52699166	52793003	67	2	1406	2.6465	0.0040665	DCUN1D4	1
ENSG00000106723	9	90993334	91103609	164	2	1406	2.6362	0.0041922	SPIN1	1
ENSG00000142149	21	33235628	33426946	574	57	1406	2.6361	0.0041927	HUNK	1
ENSG00000111275	12	112194691	112257782	65	8	1406	2.6267	0.0043113	ALDH2	1
ENSG00000253626	10	81262357	81286188	71	9	1406	2.6253	0.0043292	EIF5AL1	1
ENSG00000119862	2	64671103	64698515	42	9	1406	2.6203	0.0043928	LGALSL	1
ENSG00000015676	7	44408720	44540479	137	5	1406	2.6141	0.0044727	NUDCD3	1
ENSG00000146383	6	132881461	132902498	91	14	1406	2.6121	0.004499	TAAR6	1
ENSG00000165097	6	18145560	18234084	212	22	1406	2.6094	0.0045347	KDM1B	1
ENSG00000176723	16	31435569	31464346	25	6	1406	2.6061	0.0045796	ZNF843	1
ENSG00000167178	15	74382652	74440881	17	5	1406	2.6054	0.0045878	ISLR2	1
ENSG00000130589	20	62179439	62215592	95	19	1406	2.602	0.0046343	HELZ2	1
ENSG00000101343	20	20005012	20046690	125	13	1406	2.5898	0.0048016	CRNKL1	1
ENSG00000044012	1	42609092	42631495	39	7	1406	2.5855	0.0048619	GUCA2B	1
ENSG00000170486	12	52969373	53005322	141	15	1406	2.5781	0.0049668	KRT72	1
ENSG00000157343	6	35694809	35726856	55	10	1406	2.5723	0.0050511	ARMC12	1
ENSG00000172031	1	92485539	92539093	83	10	1406	2.568	0.0051149	EPHX4	1
ENSG00000162654	1	89636831	89674615	48	5	1406	2.5653	0.0051547	GBP4	1
ENSG00000111252	12	111833752	111899427	44	4	1406	2.5644	0.0051684	SH2B3	1
ENSG00000204389	6	31773291	31795723	20	8	1406	2.5632	0.0051861	HSPA1A	1
ENSG00000128519	7	122624759	122645754	54	7	1406	2.5536	0.0053313	TAS2R16	1
ENSG00000204882	8	142356600	142387367	63	11	1406	2.5465	0.0054398	GPR20	1
ENSG00000170214	5	159333790	159409551	126	20	1406	2.5428	0.0054992	ADRA1B	1
ENSG00000165204	9	125552370	125573395	34	5	1406	2.5374	0.0055841	OR1K1	1
ENSG00000138356	2	201440591	201551787	280	28	1406	2.5356	0.0056134	AOX1	1
ENSG00000100503	14	51176481	51307839	245	36	1406	2.5344	0.0056322	NIN	1
ENSG00000186231	6	97362605	97598630	619	32	1406	2.5283	0.0057309	KLHL32	1
ENSG00000079385	19	43001456	43075386	43	2	1406	2.5238	0.005805	CEACAM1	1
ENSG00000148110	9	97126833	97233324	252	10	1406	2.5211	0.0058488	HIATL1	1
ENSG00000002919	17	46170719	46210436	111	9	1406	2.5194	0.0058774	SNX11	1
ENSG00000186350	9	137198944	137342431	284	19	1406	2.5177	0.0059065	RXRA	1
ENSG00000133104	13	36865775	36954317	216	11	1406	2.5166	0.0059246	SPG20	1
ENSG00000134905	13	111283759	111375950	349	16	1406	2.5092	0.0060507	CARS2	1
ENSG00000112335	6	108522426	108592464	88	10	1406	2.5055	0.0061133	SNX3	1
ENSG00000124762	6	36634305	36665116	104	14	1406	2.5052	0.0061188	CDKN1A	1
ENSG00000112333	6	108477262	108520013	45	8	1406	2.5039	0.0061418	NR2E1	1
ENSG00000203711	6	159280971	159341385	211	33	1406	2.5009	0.0061931	C6orf99	1
ENSG00000117597	1	209991352	210040910	142	11	1406	2.4971	0.0062609	DIEXF	1
ENSG00000163818	3	45854808	45967534	145	19	1406	2.4956	0.006288	LZTFL1	1
ENSG00000173585	3	45917996	45954667	67	9	1406	2.4952	0.0062938	CCR9	1
ENSG00000102882	16	30115426	30144827	19	3	1406	2.491	0.0063684	MAPK3	1
ENSG00000126883	9	133990948	134120057	97	5	1406	2.4905	0.0063782	NUP214	1
ENSG00000173612	6	117103248	117160200	97	10	1406	2.4843	0.0064907	GPRC6A	1
ENSG00000156885	16	31429052	31449967	14	3	1406	2.4741	0.0066787	COX6A2	1
ENSG00000130950	9	97067605	97100926	62	9	1406	2.4726	0.0067058	NUTM2F	1
ENSG00000184650	17	8233182	8259364	136	8	1406	2.469	0.0067744	ODF4	1
ENSG00000181541	4	151493077	151515843	16	4	1406	2.4648	0.0068544	MAB21L2	1
ENSG00000113369	5	90654541	90689176	39	4	1406	2.4536	0.0070708	ARRDC3	1
ENSG00000187806	15	72680614	72710370	38	2	1406	2.4464	0.007215	TMEM202	1
ENSG00000146409	6	133080509	133129701	130	8	1406	2.4443	0.0072567	SLC18B1	1
ENSG00000187730	1	1940780	1972192	17	3	1406	2.4434	0.0072748	GABRD	1
ENSG00000172262	5	43055278	43202123	324	15	1406	2.4357	0.0074317	ZNF131	1
ENSG00000122515	7	44778180	44819477	34	4	1406	2.4302	0.0075457	ZMIZ2	1
ENSG00000176658	17	30809540	31214195	625	53	1406	2.4267	0.0076182	MYO1D	1
ENSG00000097033	1	87160259	87223867	89	11	1406	2.4258	0.0076363	SH3GLB1	1
ENSG00000176222	19	44366515	44415537	79	3	1406	2.4249	0.0076566	ZNF404	1
ENSG00000255346	15	69212864	69365083	169	13	1406	2.4221	0.0077158	NOX5	1
ENSG00000163520	3	13563824	13689922	433	49	1406	2.4156	0.0078543	FBLN2	1
ENSG00000220891	22	22891750	22919007	106	8	1406	2.4146	0.0078768	LL22NC03-63E9.3	1
ENSG00000182885	16	57692099	57733975	140	26	1406	2.4133	0.0079049	GPR97	1
ENSG00000141682	18	57557180	57581538	47	11	1406	2.4125	0.0079218	PMAIP1	1
ENSG00000134321	2	6995937	7048370	62	11	1406	2.4067	0.0080497	RSAD2	1
ENSG00000226976	6	37002607	37023177	59	4	1406	2.4003	0.0081915	COX6A1P2	1
ENSG00000066583	5	128420444	128459721	100	12	1406	2.3986	0.0082287	ISOC1	1
ENSG00000173418	20	19987760	20024299	62	9	1406	2.3944	0.0083233	NAA20	1
ENSG00000170185	4	144096070	144154983	82	4	1406	2.385	0.0085402	USP38	1
ENSG00000100220	22	32773569	32818242	148	20	1406	2.3815	0.0086202	RTCB	1
ENSG00000108468	17	46137414	46188883	134	11	1406	2.3813	0.0086253	CBX1	1
ENSG00000178199	6	149758794	149816197	183	11	1406	2.3812	0.0086291	ZC3H12D	1
ENSG00000175600	7	40164575	40910362	940	50	1406	2.3733	0.0088158	SUGCT	1
ENSG00000175746	15	39532885	39557046	48	7	1406	2.3727	0.0088293	C15orf54	1
ENSG00000101017	20	44736911	44768502	63	12	1406	2.37	0.0088929	CD40	1
ENSG00000079112	8	95129399	95239531	259	25	1406	2.3689	0.0089206	CDH17	1
ENSG00000108666	17	30641584	30687042	44	5	1406	2.3687	0.0089252	C17orf75	1
ENSG00000163820	3	45949396	46047316	174	13	1406	2.3633	0.0090565	FYCO1	1
ENSG00000164933	8	104400863	104437417	88	8	1406	2.363	0.0090627	SLC25A32	1
ENSG00000115353	2	75263590	75436826	391	42	1406	2.3625	0.0090768	TACR1	1
ENSG00000164508	6	25716291	25736790	70	5	1406	2.3609	0.009115	HIST1H2AA	1
ENSG00000146047	6	25717137	25737573	70	5	1406	2.3609	0.009115	HIST1H2BA	1
ENSG00000196549	3	154731913	154911497	256	34	1406	2.3499	0.0093901	MME	1
ENSG00000239332	2	47033836	47096146	197	32	1406	2.3464	0.0094774	LINC01119	1
ENSG00000244694	6	47835764	48046425	466	29	1406	2.3458	0.0094923	PTCHD4	1
ENSG00000181616	11	5555719	5576779	122	8	1406	2.3379	0.0096966	OR52H1	1
ENSG00000124459	19	44406781	44449430	124	10	1406	2.3364	0.0097358	ZNF45	1
ENSG00000196141	2	201160604	201356986	350	33	1406	2.3358	0.0097513	SPATS2L	1
ENSG00000255012	11	56370031	56390978	42	7	1406	2.3351	0.0097701	OR5M1	1
ENSG00000185619	4	689537	774428	246	27	1406	2.3346	0.009781	PCGF3	1
ENSG00000170312	10	62528089	62564610	87	8	1406	2.333	0.0098248	CDK1	1
ENSG00000180347	7	31543704	31708334	439	25	1406	2.3311	0.0098733	CCDC129	1
ENSG00000137103	9	35804448	35864844	76	9	1406	2.3305	0.0098908	TMEM8B	1
ENSG00000005844	16	30473979	30544506	75	14	1406	2.33	0.0099033	ITGAL	1
ENSG00000134253	1	117643682	117675209	52	7	1406	2.3254	0.010025	TRIM45	1
ENSG00000167105	17	48338767	48368844	67	20	1406	2.3237	0.01007	TMEM92	1
ENSG00000086232	7	6051881	6108861	191	18	1406	2.3219	0.010119	EIF2AK1	1
ENSG00000157999	7	6061007	6086017	80	10	1406	2.3218	0.010122	ANKRD61	1
ENSG00000113492	5	34988206	35058198	253	23	1406	2.3208	0.010148	AGXT2	1
ENSG00000136999	8	120418546	120446593	100	3	1406	2.3188	0.010203	NOV	1
ENSG00000167977	16	2722476	2769031	58	8	1406	2.3181	0.010221	KCTD5	1
ENSG00000089157	12	120624489	120649038	23	3	1406	2.318	0.010224	RPLP0	1
ENSG00000109684	4	10478019	10696489	647	34	1406	2.3153	0.010297	CLNK	1
ENSG00000221933	7	143761275	143782288	54	6	1406	2.3132	0.010356	OR2A25	1
ENSG00000170703	17	46829597	46904576	173	16	1406	2.3117	0.010398	TTLL6	1
ENSG00000184682	11	1900375	1922084	49	11	1406	2.3065	0.01054	C11orf89	1
ENSG00000010244	17	30667136	30718905	50	5	1406	2.3014	0.010684	ZNF207	1
ENSG00000182197	8	118796729	119134092	625	43	1406	2.2992	0.010747	EXT1	1
ENSG00000162645	1	89561815	89626139	119	5	1406	2.2982	0.010774	GBP2	1
ENSG00000164934	8	104416942	104465681	99	6	1406	2.2969	0.010812	DCAF13	1
ENSG00000256870	12	101539271	101614185	157	14	1406	2.2963	0.010828	SLC5A8	1
ENSG00000198765	1	115387424	115547991	243	14	1406	2.2954	0.010856	SYCP1	1
ENSG00000167123	9	131164030	131209626	83	4	1406	2.2951	0.010865	CERCAM	1
ENSG00000153339	18	29399136	29543099	292	18	1406	2.293	0.010924	TRAPPC8	1
ENSG00000204571	11	71282901	71324399	134	7	1406	2.2904	0.010998	KRTAP5-11	1
ENSG00000114744	3	149446257	149480286	70	11	1406	2.2884	0.011057	COMMD2	1
ENSG00000147465	8	37991167	38018783	15	4	1406	2.2828	0.011221	STAR	1
ENSG00000100867	14	24089324	24124848	47	11	1406	2.2828	0.011222	DHRS2	1
ENSG00000086289	7	37713446	38001543	877	51	1406	2.2823	0.011236	EPDR1	1
ENSG00000171227	2	120177477	120206096	68	8	1406	2.2819	0.011248	TMEM37	1
ENSG00000163558	3	169930153	170033769	193	15	1406	2.2802	0.011299	PRKCI	1
ENSG00000175535	10	118295443	118337367	41	3	1406	2.2746	0.011466	PNLIP	1
ENSG00000008853	8	22834930	22887712	103	17	1406	2.2728	0.011518	RHOBTB2	1
ENSG00000136108	13	53019564	53060763	42	6	1406	2.2692	0.011628	CKAP2	1
ENSG00000176142	3	119138347	119197677	136	12	1406	2.2682	0.011657	TMEM39A	1
ENSG00000175318	15	72442148	72500126	41	4	1406	2.2678	0.011669	GRAMD2	1
ENSG00000148541	10	60995890	61132939	224	20	1406	2.2676	0.011678	FAM13C	1
ENSG00000110429	11	33752485	33806089	114	11	1406	2.2646	0.011767	FBXO3	1
ENSG00000171094	2	29405640	30154432	1898	126	1406	2.2588	0.011948	ALK	1
ENSG00000125531	20	62174373	62198061	48	15	1406	2.2567	0.012013	C20orf195	1
ENSG00000136527	3	185623694	185665924	62	9	1406	2.2566	0.012017	TRA2B	1
ENSG00000111850	6	88022301	88062043	131	6	1406	2.2563	0.012026	SMIM8	1
ENSG00000182645	10	118073940	118149541	184	19	1406	2.256	0.012035	CCDC172	1
ENSG00000185686	22	22880123	22911768	105	9	1406	2.255	0.012065	PRAME	1
ENSG00000031081	3	119003220	119149561	386	45	1406	2.2542	0.012091	ARHGAP31	1
ENSG00000185046	12	99110235	100388432	2625	136	1406	2.2519	0.012165	ANKS1B	1
ENSG00000239672	17	49220897	49249789	70	8	1406	2.2483	0.01228	NME1	1
ENSG00000179133	10	23546124	23643774	184	14	1406	2.2457	0.01236	C10orf67	1
ENSG00000175787	9	97011593	97073736	168	16	1406	2.2434	0.012437	ZNF169	1
ENSG00000124469	19	43074393	43109207	15	1	1406	2.242	0.012481	CEACAM8	1
ENSG00000182993	12	14946506	15069520	248	9	1406	2.2368	0.012651	C12orf60	1
ENSG00000177291	10	35884338	35907863	48	7	1406	2.2357	0.012686	GJD4	1
ENSG00000113721	5	149483400	149545435	149	24	1406	2.2356	0.01269	PDGFRB	1
ENSG00000182087	19	999647	1031117	74	10	1406	2.2333	0.012764	TMEM259	1
ENSG00000183475	15	101132739	101201910	160	24	1406	2.231	0.01284	ASB7	1
ENSG00000159289	15	74352198	74384891	17	9	1406	2.231	0.012841	GOLGA6A	1
ENSG00000146263	6	97580037	97741093	226	11	1406	2.2308	0.012847	MMS22L	1
ENSG00000155438	2	122474521	122504499	59	4	1406	2.2304	0.012861	NIFK	1
ENSG00000126460	19	50073903	50104272	59	6	1406	2.2283	0.012932	PRRG2	1
ENSG00000243678	17	49220920	49259108	92	10	1406	2.225	0.01304	NME1-NME2	1
ENSG00000011052	17	49220951	49259105	92	10	1406	2.225	0.01304	NME2	1
ENSG00000198010	8	1439532	1666642	870	42	1406	2.221	0.013176	DLGAP2	1
ENSG00000142546	19	50048968	50103519	109	12	1406	2.2198	0.013218	NOSIP	1
ENSG00000158555	11	75135685	75246948	201	18	1406	2.2195	0.013227	GDPD5	1
ENSG00000135953	2	103322299	103363347	64	7	1406	2.2191	0.013239	MFSD9	1
ENSG00000136928	9	101040391	101481479	1364	117	1406	2.2185	0.01326	GABBR2	1
ENSG00000164105	4	174281120	174308683	8	3	1406	2.2185	0.013261	SAP30	1
ENSG00000173726	1	235262651	235302251	63	5	1406	2.2175	0.013295	TOMM20	1
ENSG00000136842	9	100253462	100374030	263	35	1406	2.2143	0.013403	TMOD1	1
ENSG00000167550	12	49448468	49473808	18	3	1406	2.2136	0.013427	RHEBL1	1
ENSG00000164761	8	119925796	119974439	117	14	1406	2.2135	0.013432	TNFRSF11B	1
ENSG00000125430	17	14194400	14262721	192	42	1406	2.2102	0.013545	HS3ST3B1	1
ENSG00000126464	19	50084900	50139696	109	9	1406	2.2082	0.013615	PRR12	1
ENSG00000182851	8	144285068	144309044	107	13	1406	2.2071	0.013652	GPIHBP1	1
ENSG00000074706	6	154465631	154687926	573	52	1406	2.2046	0.01374	IPCEF1	1
ENSG00000146385	6	132863832	132884860	59	8	1406	2.2008	0.013875	TAAR8	1
ENSG00000137642	11	121312912	121514402	302	39	1406	2.1999	0.013908	SORL1	1
ENSG00000198844	17	8203559	8235829	70	12	1406	2.1986	0.013954	ARHGEF15	1
ENSG00000189377	19	42922440	42957200	20	1	1406	2.1985	0.013956	CXCL17	1
ENSG00000188993	4	52849868	52893786	42	3	1406	2.1976	0.013988	LRRC66	1
ENSG00000167767	12	52552780	52595784	146	20	1406	2.1974	0.013997	KRT80	1
ENSG00000111339	12	14968503	15006429	86	6	1406	2.1973	0.014	ART4	1
ENSG00000205784	19	4880449	4912879	79	15	1406	2.1951	0.01408	ARRDC5	1
ENSG00000163389	3	119177785	119223555	94	12	1406	2.1919	0.014195	POGLUT1	1
ENSG00000082641	17	46115691	46148849	77	11	1406	2.1917	0.014199	NFE2L1	1
ENSG00000111341	12	15024115	15048860	36	2	1406	2.1883	0.014322	MGP	1
ENSG00000169738	17	79983012	80005608	45	4	1406	2.1876	0.014351	DCXR	1
ENSG00000197008	7	64244766	64304054	220	15	1406	2.1855	0.014425	ZNF138	1
ENSG00000138395	2	202645184	202770273	200	29	1406	2.185	0.014445	CDK15	1
ENSG00000135333	6	93939738	94139265	394	42	1406	2.1848	0.014452	EPHA7	1
ENSG00000111269	12	12754761	12808042	80	8	1406	2.1822	0.014547	CREBL2	1
ENSG00000089022	12	112269782	112344343	148	5	1406	2.1817	0.014564	MAPKAPK5	1
ENSG00000171793	1	41435007	41488235	107	16	1406	2.1817	0.014566	CTPS1	1
ENSG00000100652	14	70232134	70274006	47	4	1406	2.1809	0.014595	SLC10A1	1
ENSG00000205476	14	99967603	100080363	339	22	1406	2.1807	0.014604	CCDC85C	1
ENSG00000170801	4	8261492	8318838	206	25	1406	2.1801	0.014624	HTRA3	1
ENSG00000183309	8	144708183	144745900	81	10	1406	2.1768	0.014746	ZNF623	1
ENSG00000119242	12	124393207	124467378	92	3	1406	2.1754	0.014799	CCDC92	1
ENSG00000065717	19	2987636	3057633	152	29	1406	2.174	0.014851	TLE2	1
ENSG00000120662	13	41780505	41847742	113	6	1406	2.1732	0.014884	MTRF1	1
ENSG00000166192	15	72396599	72443311	48	4	1406	2.173	0.01489	SENP8	1
ENSG00000080644	15	78875394	78923637	122	10	1406	2.1698	0.015011	CHRNA3	1
ENSG00000130522	19	18380563	18402432	83	10	1406	2.169	0.01504	JUND	1
ENSG00000183682	1	39947318	40001607	95	13	1406	2.1682	0.015073	BMP8A	1
ENSG00000109436	4	141531919	141687274	304	28	1406	2.1678	0.015088	TBC1D9	1
ENSG00000141258	17	2230792	2294352	176	21	1406	2.1678	0.015089	SGSM2	1
ENSG00000153487	13	111355083	111383421	63	4	1406	2.1648	0.015203	ING1	1
ENSG00000107186	9	13095703	13289589	201	19	1406	2.1634	0.015257	MPDZ	1
ENSG00000175398	12	56020644	56041638	70	9	1406	2.1632	0.015265	OR10P1	1
ENSG00000256525	17	62463902	62503154	56	3	1406	2.1622	0.015301	POLG2	1
ENSG00000110934	12	51664822	51728452	201	14	1406	2.1589	0.015429	BIN2	1
ENSG00000162687	1	196184909	196588355	269	16	1406	2.1587	0.015435	KCNT2	1
ENSG00000204930	9	35806388	35838744	43	7	1406	2.1578	0.015473	FAM221B	1
ENSG00000149054	11	6937635	7015863	261	17	1406	2.1532	0.015652	ZNF215	1
ENSG00000182903	4	409604	502945	156	9	1406	2.1494	0.015802	ZNF721	1
ENSG00000136100	13	52976737	53034763	44	5	1406	2.1485	0.015835	VPS36	1
ENSG00000179295	12	112846155	112957717	58	8	1406	2.1465	0.015918	PTPN11	1
ENSG00000140043	14	74308547	74363530	193	11	1406	2.1455	0.015957	PTGR2	1
ENSG00000133030	17	16935859	17130993	316	18	1406	2.1401	0.016172	MPRIP	1
ENSG00000151465	10	12227964	12302588	141	13	1406	2.1399	0.016182	CDC123	1
ENSG00000107618	10	48371487	48400991	27	6	1406	2.138	0.016257	RBP3	1
ENSG00000140682	16	31472906	31499281	19	4	1406	2.1377	0.016271	TGFB1I1	1
ENSG00000117543	1	101445179	101501644	55	5	1406	2.1358	0.016349	DPH5	1
ENSG00000137449	4	14994298	15081777	133	12	1406	2.1345	0.0164	CPEB2	1
ENSG00000250091	12	124400971	124429531	34	2	1406	2.1339	0.016425	DNAH10OS	1
ENSG00000108654	17	62485734	62514317	32	3	1406	2.1331	0.016458	DDX5	1
ENSG00000165895	11	100548384	100872668	1027	42	1406	2.1312	0.016538	ARHGAP42	1
ENSG00000271605	17	62451569	62474760	14	2	1406	2.1308	0.016552	MILR1	1
ENSG00000065559	17	11914141	12057147	170	13	1406	2.1297	0.016598	MAP2K4	1
ENSG00000213782	12	12956250	12992915	99	14	1406	2.1295	0.016608	DDX47	1
ENSG00000125813	20	21676297	21706620	30	5	1406	2.1293	0.016616	PAX1	1
ENSG00000270394	4	117210016	117231520	33	3	1406	2.128	0.016668	MTRNR2L13	1
ENSG00000112936	5	40899354	40993041	293	22	1406	2.1242	0.016826	C7	1
ENSG00000095787	10	28811422	28922041	167	11	1406	2.1237	0.016849	WAC	1
ENSG00000116032	19	990418	1019731	96	11	1406	2.1233	0.016863	GRIN3B	1
ENSG00000089234	12	112069950	112133790	36	4	1406	2.1222	0.01691	BRAP	1
ENSG00000109323	4	103542660	103692151	202	9	1406	2.1216	0.016936	MANBA	1
ENSG00000072609	12	133388773	133542890	425	22	1406	2.12	0.017003	CHFR	1
ENSG00000187533	4	70989333	71052516	160	17	1406	2.1194	0.01703	C4orf40	1
ENSG00000197992	12	10173276	10228565	101	17	1406	2.1192	0.017037	CLEC9A	1
ENSG00000213995	13	111257881	111302340	167	13	1406	2.1178	0.017096	CARKD	1
ENSG00000172215	3	45972425	45999845	44	4	1406	2.117	0.017128	CXCR6	1
ENSG00000203872	6	88044567	88085181	91	6	1406	2.1168	0.017139	C6orf163	1
ENSG00000204566	10	23482745	23538745	61	8	1406	2.1153	0.017202	C10orf115	1
ENSG00000168159	1	228664762	228693467	47	8	1406	2.1142	0.017247	RNF187	1
ENSG00000141314	17	30583195	30661680	159	19	1406	2.1139	0.01726	RHBDL3	1
ENSG00000188167	3	33121913	33148293	51	8	1406	2.1121	0.017337	TMPPE	1
ENSG00000147912	9	37500889	37598871	211	21	1406	2.1114	0.01737	FBXO10	1
ENSG00000136940	9	125550668	125600910	55	8	1406	2.1086	0.017488	PDCL	1
ENSG00000182333	10	90414198	90448571	67	12	1406	2.1081	0.017512	LIPF	1
ENSG00000139618	13	32879611	32983805	213	22	1406	2.1051	0.017639	BRCA2	1
ENSG00000159899	9	35782151	35819729	58	7	1406	2.103	0.017733	NPR2	1
ENSG00000070808	5	149589054	149679854	171	26	1406	2.1026	0.01775	CAMK2A	1
ENSG00000175311	16	21234986	21273750	55	15	1406	2.1025	0.017754	ANKS4B	1
ENSG00000040608	22	20218938	20280769	77	17	1406	2.1003	0.017852	RTN4R	1
ENSG00000119725	14	74343320	74409214	234	15	1406	2.0983	0.017939	ZNF410	1
ENSG00000112659	6	43139913	43202325	54	8	1406	2.0983	0.017941	CUL9	1
ENSG00000163069	4	52876872	52914648	31	3	1406	2.0922	0.018208	SGCB	1
ENSG00000204390	6	31767396	31793437	32	11	1406	2.0921	0.018215	HSPA1L	1
ENSG00000163354	1	154980996	155016257	36	5	1406	2.0921	0.018217	DCST2	1
ENSG00000170236	15	50782759	50848905	156	13	1406	2.0916	0.018237	USP50	1
ENSG00000205922	19	1742372	1790987	76	16	1406	2.0903	0.018294	ONECUT3	1
ENSG00000114867	3	184022283	184063146	35	7	1406	2.0894	0.018337	EIF4G1	1
ENSG00000111271	12	112113857	112204903	66	4	1406	2.0834	0.018606	ACAD10	1
ENSG00000177380	19	49612646	49664283	114	13	1406	2.0826	0.018643	PPFIA3	1
ENSG00000130638	22	46057678	46251187	313	15	1406	2.0823	0.018657	ATXN10	1
ENSG00000270011	19	9424850	9503293	135	4	1406	2.0819	0.018677	ZNF559-ZNF177	1
ENSG00000188629	19	9425021	9503293	134	4	1406	2.0804	0.018747	ZNF177	1
ENSG00000066933	15	72104632	72420918	296	7	1406	2.08	0.018762	MYO9A	1
ENSG00000169750	17	79979500	80002080	38	3	1406	2.0781	0.018851	RAC3	1
ENSG00000105852	7	94979256	95035680	71	7	1406	2.0776	0.018875	PON3	1
ENSG00000167419	17	56285909	56355879	67	11	1406	2.0774	0.018883	LPO	1
ENSG00000109861	11	88016760	88080955	165	18	1406	2.0773	0.018889	CTSC	1
ENSG00000141141	17	35959787	36013493	53	7	1406	2.0764	0.018929	DDX52	1
ENSG00000113845	3	119207379	119253937	99	12	1406	2.0727	0.019102	TIMMDC1	1
ENSG00000133265	19	55763599	55801749	48	7	1406	2.0726	0.019107	HSPBP1	1
ENSG00000165572	13	41691705	41716882	30	5	1406	2.0703	0.019213	KBTBD6	1
ENSG00000204128	2	231892205	231924434	70	11	1406	2.0677	0.019333	C2orf72	1
ENSG00000159445	1	151836060	151892284	97	5	1406	2.0645	0.019485	THEM4	1
ENSG00000126218	13	113767128	113813843	63	15	1406	2.0638	0.019517	F10	1
ENSG00000156194	4	76771020	76833724	109	11	1406	2.0613	0.019638	PPEF2	1
ENSG00000111404	12	18223803	18483041	682	37	1406	2.0608	0.019662	RERGL	1
ENSG00000127325	12	70027140	70103256	245	19	1406	2.0604	0.01968	BEST3	1
ENSG00000168275	1	234499202	234529795	88	8	1406	2.0599	0.019705	COA6	1
ENSG00000186479	5	63792084	63918139	211	27	1406	2.0591	0.019742	RGS7BP	1
ENSG00000164329	5	78897943	78992471	213	10	1406	2.0588	0.019757	PAPD4	1
ENSG00000157703	7	138269030	138396097	381	53	1406	2.056	0.01989	SVOPL	1
ENSG00000156735	8	38024051	38080819	60	3	1406	2.056	0.019892	BAG4	1
ENSG00000164411	6	87982696	88048996	187	8	1406	2.0532	0.020025	GJB7	1
ENSG00000006075	17	34405602	34427515	66	5	1406	2.0514	0.020115	CCL3	1
ENSG00000125503	19	55592281	55638927	87	19	1406	2.0499	0.020187	PPP1R12C	1
ENSG00000140675	16	31484323	31512181	13	4	1406	2.0471	0.020326	SLC5A2	1
ENSG00000160685	1	154965127	155000998	30	6	1406	2.0461	0.020374	ZBTB7B	1
ENSG00000136114	13	52941305	52990629	78	4	1406	2.0457	0.020392	THSD1	1
ENSG00000171119	19	5813813	5838335	77	12	1406	2.0447	0.02044	NRTN	1
ENSG00000119689	14	75338594	75380448	87	8	1406	2.0406	0.020643	DLST	1
ENSG00000157927	7	4826686	4933350	311	27	1406	2.0391	0.02072	RADIL	1
ENSG00000117586	1	173142873	173186452	85	11	1406	2.0368	0.020833	TNFSF4	1
ENSG00000141665	18	71730588	71825100	261	7	1406	2.0331	0.021023	FBXO15	1
ENSG00000111846	6	10482456	10639601	387	35	1406	2.0319	0.021082	GCNT2	1
ENSG00000135617	2	73445134	73470366	31	5	1406	2.0286	0.021249	PRADC1	1
ENSG00000131941	19	33459499	33565794	396	33	1406	2.0267	0.021346	RHPN2	1
ENSG00000128322	22	23905312	23932495	59	14	1406	2.0265	0.021359	IGLL1	1
ENSG00000162998	2	183688002	183741890	101	11	1406	2.0264	0.021363	FRZB	1
ENSG00000137462	4	154612652	154636851	36	8	1406	2.0244	0.021462	TLR2	1
ENSG00000173801	17	39765692	39953183	271	25	1406	2.0236	0.021508	JUP	1
ENSG00000198270	12	112359086	112460970	165	8	1406	2.0218	0.021597	TMEM116	1
ENSG00000142669	1	26595667	26618007	68	7	1406	2.0218	0.021598	SH3BGRL3	1
ENSG00000221836	7	143737461	143758473	82	7	1406	2.0215	0.021613	OR2A5	1
ENSG00000179195	12	124446392	124509986	73	4	1406	2.0204	0.021669	ZNF664	1
ENSG00000119969	10	96295547	96383662	163	11	1406	2.0155	0.021928	HELLS	1
ENSG00000188280	22	20682438	20726938	48	5	1406	2.0155	0.021928	FAM230A	1
ENSG00000255223	11	56299746	56320757	84	7	1406	2.0146	0.021971	OR5M11	1
ENSG00000226124	2	200615267	200725896	179	27	1406	2.0128	0.022069	FTCDNL1	1
ENSG00000186970	21	31802597	31823070	50	1	1406	2.012	0.022109	KRTAP15-1	1
ENSG00000004777	19	36255434	36289724	89	11	1406	2.0113	0.022149	ARHGAP33	1
ENSG00000166140	15	41089284	41116767	43	4	1406	2.0111	0.022155	ZFYVE19	1
ENSG00000096060	6	35531362	35706360	185	16	1406	2.0109	0.022166	FKBP5	1
ENSG00000107175	9	35722332	35747001	14	4	1406	2.0102	0.022205	CREB3	1
ENSG00000182718	15	60629333	60705082	154	21	1406	2.0095	0.022242	ANXA2	1
ENSG00000156475	5	145957936	146474347	852	44	1406	2.0089	0.022275	PPP2R2B	1
ENSG00000198961	5	108660410	108755695	177	13	1406	2.0086	0.022288	PJA2	1
ENSG00000155304	21	15733436	15765805	96	13	1406	2.0077	0.022339	HSPA13	1
ENSG00000145700	5	74354100	74542703	359	9	1406	2.0068	0.022387	ANKRD31	1
ENSG00000124743	6	53502699	53540506	181	15	1406	2.0057	0.022444	KLHL31	1
ENSG00000181444	7	149451271	149480568	32	4	1406	2.0055	0.022456	ZNF467	1
ENSG00000185798	3	196271056	196305545	54	5	1406	2.004	0.022534	WDR53	1
ENSG00000113643	5	167903450	167956304	219	13	1406	2.0024	0.022621	RARS	1
ENSG00000106785	9	100821557	100891494	103	16	1406	2.0021	0.022639	TRIM14	1
ENSG00000138433	2	175202750	175270443	110	10	1406	2	0.022748	CIR1	1
ENSG00000105281	19	47268140	47301851	117	15	1406	1.9987	0.022822	SLC1A5	1
ENSG00000174808	4	75659969	75729896	225	16	1406	1.998	0.022857	BTC	1
ENSG00000155393	16	50089852	50150298	156	9	1406	1.9971	0.022906	HEATR3	1
ENSG00000085832	1	51809935	51995000	92	8	1406	1.9968	0.022922	EPS15	1
ENSG00000244067	6	52604897	52638367	99	8	1406	1.9961	0.022963	GSTA2	1
ENSG00000182175	15	93576636	93642433	220	42	1406	1.995	0.023019	RGMA	1
ENSG00000033800	15	68336517	68493096	129	9	1406	1.9946	0.023044	PIAS1	1
ENSG00000183389	11	6013216	6034424	87	9	1406	1.9934	0.023111	OR56A4	1
ENSG00000198208	14	75360657	75400099	77	9	1406	1.9932	0.02312	RPS6KL1	1
ENSG00000069702	1	92135902	92381892	667	56	1406	1.993	0.023131	TGFBR3	1
ENSG00000175279	1	10480159	10522210	98	8	1406	1.9917	0.023204	APITD1	1
ENSG00000251503	1	10480159	10522210	98	8	1406	1.9917	0.023204	APITD1-CORT	1
ENSG00000129691	8	37952760	38011594	38	4	1406	1.9908	0.023252	ASH2L	1
ENSG00000131127	4	321603	388653	152	7	1406	1.9887	0.023367	ZNF141	1
ENSG00000110107	11	60648202	60684060	40	3	1406	1.9882	0.023392	PRPF19	1
ENSG00000175324	8	38010839	38044248	37	4	1406	1.9856	0.02354	LSM1	1
ENSG00000175390	11	7981798	8033409	93	17	1406	1.9851	0.023564	EIF3F	1
ENSG00000105185	19	33061974	33088358	54	6	1406	1.985	0.023575	PDCD5	1
ENSG00000064703	1	112287867	112320638	105	10	1406	1.9838	0.023637	DDX20	1
ENSG00000175166	3	184006497	184036842	32	6	1406	1.9838	0.023638	PSMD2	1
ENSG00000151092	3	25750435	25841530	87	2	1406	1.9836	0.02365	NGLY1	1
ENSG00000196110	19	9394951	9430514	46	4	1406	1.9825	0.023714	ZNF699	1
ENSG00000122257	16	24539014	24594184	131	10	1406	1.982	0.023739	RBBP6	1
ENSG00000183695	11	19066002	19092228	110	10	1406	1.9817	0.023756	MRGPRX2	1
ENSG00000161326	17	35839937	35883603	73	9	1406	1.9817	0.023757	DUSP14	1
ENSG00000166143	15	41097650	41130907	50	5	1406	1.9814	0.023773	PPP1R14D	1
ENSG00000168993	4	768745	829986	242	24	1406	1.9778	0.023976	CPLX1	1
ENSG00000117601	1	173862947	173896516	68	7	1406	1.9776	0.023988	SERPINC1	1
ENSG00000130528	19	49644455	49668681	62	9	1406	1.9744	0.024166	HRC	1
ENSG00000173064	12	112587992	112829896	255	11	1406	1.973	0.02425	HECTD4	1
ENSG00000121417	19	58131761	58164147	126	6	1406	1.9727	0.024264	ZNF211	1
ENSG00000010030	6	36312419	36366164	151	28	1406	1.9724	0.024284	ETV7	1
ENSG00000184350	11	3238928	3263616	114	17	1406	1.9724	0.024285	MRGPRE	1
ENSG00000205045	17	33781268	33874880	202	32	1406	1.972	0.024305	SLFN12L	1
ENSG00000173432	11	18277721	18301524	85	12	1406	1.9702	0.024405	SAA1	1
ENSG00000080986	18	2561510	2626634	164	16	1406	1.9698	0.024433	NDC80	1
ENSG00000112062	6	35985488	36089013	193	13	1406	1.9689	0.024482	MAPK14	1
ENSG00000101596	18	2645737	2815015	457	19	1406	1.9667	0.024606	SMCHD1	1
ENSG00000187821	4	185929995	185951958	72	12	1406	1.9654	0.024687	HELT	1
ENSG00000128739	15	25058794	25233870	521	73	1406	1.9645	0.024737	SNRPN	1
ENSG00000186666	12	50221573	50246912	45	7	1406	1.964	0.024766	BCDIN3D	1
ENSG00000100393	22	41477790	41586081	151	11	1406	1.9624	0.024855	EP300	1
ENSG00000197077	22	25338697	25603415	560	47	1406	1.962	0.024883	KIAA1671	1
ENSG00000169683	17	79971178	79999027	40	4	1406	1.96	0.025	LRRC45	1
ENSG00000163645	3	150367672	150431758	133	21	1406	1.9599	0.025002	FAM194A	1
ENSG00000105220	19	34840385	34903061	74	8	1406	1.9587	0.025077	GPI	1
ENSG00000104129	15	41050067	41109675	62	5	1406	1.9572	0.025163	DNAJC17	1
ENSG00000112081	6	36552145	36583377	53	4	1406	1.957	0.025176	SRSF3	1
ENSG00000174652	19	9513272	9556254	131	5	1406	1.9568	0.025185	ZNF266	1
ENSG00000081148	3	100931390	101049404	180	10	1406	1.9551	0.025285	IMPG2	1
ENSG00000111300	12	112454500	112556826	107	9	1406	1.955	0.025293	NAA25	1
ENSG00000122543	7	5909458	5935993	101	21	1406	1.9542	0.025336	OCM	1
ENSG00000141068	17	25773670	25963461	293	21	1406	1.9538	0.025363	KSR1	1
ENSG00000131876	15	101811715	101845487	74	8	1406	1.9528	0.025423	SNRPA1	1
ENSG00000244734	11	5236694	5260625	94	12	1406	1.9512	0.025517	HBB	1
ENSG00000174914	11	56457864	56478781	65	10	1406	1.9499	0.025597	OR9G1	1
ENSG00000197428	11	4650945	4672068	103	16	1406	1.9478	0.025721	OR51D1	1
ENSG00000011083	5	149559520	149612351	165	22	1406	1.9463	0.025811	SLC6A7	1
ENSG00000258890	17	62492706	62548579	39	4	1406	1.9451	0.025884	CEP95	1
ENSG00000137098	9	35798042	35822269	32	6	1406	1.9442	0.025934	SPAG8	1
ENSG00000214954	8	92104060	92241464	219	8	1406	1.9437	0.025965	LRRC69	1
ENSG00000104321	8	72922152	72997852	284	21	1406	1.9427	0.026029	TRPA1	1
ENSG00000106483	7	37935543	38075297	504	41	1406	1.9396	0.026216	SFRP4	1
ENSG00000161010	5	179251436	179299173	114	12	1406	1.9379	0.026318	C5orf45	1
ENSG00000112667	6	43183367	43207222	24	6	1406	1.9377	0.026333	DNPH1	1
ENSG00000145555	5	16655395	16946372	824	95	1406	1.9361	0.026427	MYO10	1
ENSG00000119608	14	75309736	75340537	49	7	1406	1.9351	0.02649	PROX2	1
ENSG00000167595	19	36239044	36271930	81	11	1406	1.934	0.026557	C19orf55	1
ENSG00000145592	5	40815364	40845437	45	8	1406	1.9317	0.026697	RPL37	1
ENSG00000181418	12	49378932	49403092	10	2	1406	1.9307	0.026758	DDN	1
ENSG00000177483	2	238697032	238761451	107	11	1406	1.9294	0.02684	RBM44	1
ENSG00000188730	7	49803257	49971546	277	24	1406	1.9292	0.026853	VWC2	1
ENSG00000131055	20	30215691	30242809	65	6	1406	1.929	0.026865	COX4I2	1
ENSG00000130695	1	26550691	26615299	184	12	1406	1.9289	0.026872	CEP85	1
ENSG00000266949	1	248892716	248913150	32	3	1406	1.9275	0.026957	LYPD8	1
ENSG00000164451	6	116840174	116890031	94	8	1406	1.9268	0.027	FAM26D	1
ENSG00000127603	1	39536988	39962849	531	22	1406	1.9256	0.027076	MACF1	1
ENSG00000157150	3	12184551	12210851	44	7	1406	1.9238	0.027191	TIMP4	1
ENSG00000178358	11	6932205	6953264	95	7	1406	1.9232	0.02723	OR2D3	1
ENSG00000140470	15	100501794	100892210	1581	113	1406	1.9226	0.027267	ADAMTS17	1
ENSG00000086288	7	37878199	37950003	339	27	1406	1.9211	0.02736	NME8	1
ENSG00000180316	6	36200980	36286372	147	28	1406	1.9208	0.027377	PNPLA1	1
ENSG00000089169	12	112998184	113346686	477	46	1406	1.9205	0.027395	RPH3A	1
ENSG00000158458	5	139216364	139432884	278	24	1406	1.9204	0.027406	NRG2	1
ENSG00000179165	6	36348328	36420666	174	9	1406	1.9171	0.027613	PXT1	1
ENSG00000100290	22	43496754	43535718	96	14	1406	1.9167	0.027636	BIK	1
ENSG00000206579	8	56004949	56464613	1099	59	1406	1.915	0.027746	XKR4	1
ENSG00000132704	1	157705523	157756922	61	7	1406	1.9145	0.027776	FCRL2	1
ENSG00000130592	11	1864200	1923497	183	28	1406	1.9143	0.027793	LSP1	1
ENSG00000172771	3	129110164	129157494	155	12	1406	1.914	0.027812	EFCAB12	1
ENSG00000126821	14	64140932	64204757	9	4	1406	1.9132	0.027859	SGPP1	1
ENSG00000137876	15	55463004	55499265	123	6	1406	1.9123	0.02792	RSL24D1	1
ENSG00000146039	6	25744927	25791419	136	13	1406	1.9108	0.028018	SLC17A4	1
ENSG00000129277	17	34420983	34443014	111	8	1406	1.9089	0.028139	CCL4	1
ENSG00000125498	19	55271263	55305774	59	5	1406	1.9084	0.028167	KIR2DL1	1
ENSG00000130147	2	235850617	235974358	295	38	1406	1.9064	0.028296	SH3BP4	1
ENSG00000110108	11	60671346	60700915	42	3	1406	1.9061	0.028321	TMEM109	1
ENSG00000072832	4	5739811	5904785	585	62	1406	1.9052	0.028378	CRMP1	1
ENSG00000145817	5	143527723	143560278	78	6	1406	1.9021	0.028577	YIPF5	1
ENSG00000188321	19	9424448	9471838	83	5	1406	1.9014	0.028624	ZNF559	1
ENSG00000243772	19	55239980	55305776	128	10	1406	1.9011	0.028647	KIR2DL3	1
ENSG00000157368	16	70603798	70704585	267	16	1406	1.9001	0.028713	IL34	1
ENSG00000171385	1	112303284	112541777	591	71	1406	1.8987	0.028804	KCND3	1
ENSG00000102554	13	73619114	73661676	99	20	1406	1.8983	0.028828	KLF5	1
ENSG00000197084	1	152767311	152789107	49	6	1406	1.8952	0.029031	LCE1C	1
ENSG00000146192	6	36963422	37006846	132	18	1406	1.8951	0.029042	FGD2	1
ENSG00000166257	11	123489895	123535952	172	20	1406	1.8943	0.029093	SCN3B	1
ENSG00000184881	11	5334541	5355582	122	12	1406	1.8936	0.029137	OR51B2	1
ENSG00000139344	12	96327071	96372370	157	14	1406	1.8914	0.029283	AMDHD1	1
ENSG00000186971	21	31792572	31813216	42	2	1406	1.8903	0.029358	KRTAP13-4	1
ENSG00000135148	12	112553305	112601407	43	6	1406	1.8895	0.029411	TRAFD1	1
ENSG00000109471	4	123362625	123387880	30	6	1406	1.889	0.029449	IL2	1
ENSG00000205730	16	19115254	19142946	32	8	1406	1.8877	0.029531	ITPRIPL2	1
ENSG00000148498	10	34388488	35114253	1244	47	1406	1.8862	0.029636	PARD3	1
ENSG00000184990	14	105209437	105244831	47	3	1406	1.8851	0.029707	SIVA1	1
ENSG00000197852	1	112213252	112308446	299	28	1406	1.8843	0.029763	FAM212B	1
ENSG00000203667	1	244988624	245018359	45	2	1406	1.8816	0.029947	COX20	1
ENSG00000128581	7	100946975	100975104	105	9	1406	1.8807	0.030008	RABL5	1
ENSG00000198722	9	35151999	35415335	281	13	1406	1.8805	0.030023	UNC13B	1
ENSG00000149923	16	30077299	30106698	13	2	1406	1.88	0.030051	PPP4C	1
ENSG00000090238	16	30093635	30118236	11	2	1406	1.8774	0.030231	YPEL3	1
ENSG00000113161	5	74622154	74667929	66	8	1406	1.8772	0.030247	HMGCR	1
ENSG00000089009	12	112832994	112866642	24	5	1406	1.8769	0.030263	RPL6	1
ENSG00000181585	3	46732823	46762376	51	9	1406	1.876	0.030331	TMIE	1
ENSG00000105063	19	55731148	55780363	70	11	1406	1.8756	0.030356	PPP6R1	1
ENSG00000156171	1	111649955	111692838	82	8	1406	1.8737	0.030483	DRAM2	1
ENSG00000072201	4	54315468	54577572	725	48	1406	1.8734	0.030505	LNX1	1
ENSG00000162777	1	111719796	111757157	76	20	1406	1.8726	0.030564	DENND2D	1
ENSG00000120664	13	36910568	36953738	99	11	1406	1.8713	0.030649	SPG20OS	1
ENSG00000139445	12	109705784	109757025	83	12	1406	1.8706	0.030702	FOXN4	1
ENSG00000083067	9	73133979	74071820	2230	97	1406	1.8701	0.030738	TRPM3	1
ENSG00000255103	1	39866151	39892154	24	4	1406	1.8694	0.030787	KIAA0754	1
ENSG00000100395	22	41591209	41637275	109	5	1406	1.8684	0.030856	L3MBTL2	1
ENSG00000100350	22	36873237	36913148	83	9	1406	1.8671	0.030943	FOXRED2	1
ENSG00000167637	19	44321444	44363307	153	9	1406	1.8652	0.031074	ZNF283	1
ENSG00000132300	2	86323305	86379280	103	8	1406	1.8639	0.031171	PTCD3	1
ENSG00000128585	7	130784855	131191395	828	76	1406	1.8635	0.031194	MKLN1	1
ENSG00000100614	14	60702470	60775805	105	5	1406	1.8633	0.031212	PPM1A	1
ENSG00000170484	12	52949566	52977609	119	21	1406	1.8618	0.031315	KRT74	1
ENSG00000185002	6	117188375	117263326	209	12	1406	1.8589	0.031521	RFX6	1
ENSG00000099617	19	1276153	1311430	11	4	1406	1.8582	0.031572	EFNA2	1
ENSG00000072840	4	5702924	5840772	604	64	1406	1.8578	0.031596	EVC	1
ENSG00000101574	18	2527524	2581508	149	17	1406	1.8567	0.031676	METTL4	1
ENSG00000184351	21	31842018	31862663	27	2	1406	1.8559	0.031735	KRTAP19-1	1
ENSG00000229117	12	56500370	56521727	12	3	1406	1.8558	0.031738	RPL41	1
ENSG00000175093	3	140760244	140877453	177	16	1406	1.8555	0.03176	SPSB4	1
ENSG00000127990	7	94204542	94295521	93	7	1406	1.8539	0.031875	SGCE	1
ENSG00000112658	6	43129037	43159243	49	5	1406	1.8516	0.032043	SRF	1
ENSG00000112078	6	36400544	36468920	102	5	1406	1.8513	0.032061	KCTD20	1
ENSG00000179761	17	27267531	27394234	133	22	1406	1.8509	0.03209	PIPOX	1
ENSG00000128973	15	68489330	68559549	133	8	1406	1.8509	0.032095	CLN6	1
ENSG00000165630	10	13618927	13682868	136	13	1406	1.8497	0.032181	PRPF18	1
ENSG00000181027	19	47239303	47290245	123	15	1406	1.8495	0.03219	FKRP	1
ENSG00000138472	3	108616639	108682742	185	20	1406	1.8485	0.032267	GUCA1C	1
ENSG00000120688	13	41625410	41668137	40	7	1406	1.8468	0.032392	WBP4	1
ENSG00000096996	19	18159805	18219754	201	21	1406	1.8461	0.032436	IL12RB1	1
ENSG00000133460	22	24188890	24238496	122	20	1406	1.8444	0.032565	SLC2A11	1
ENSG00000204392	6	31755173	31784761	45	14	1406	1.8443	0.032569	LSM2	1
ENSG00000115760	2	32572096	32853966	154	13	1406	1.8433	0.03264	BIRC6	1
ENSG00000166272	10	104493727	104586021	194	17	1406	1.8433	0.032644	WBP1L	1
ENSG00000183313	11	5997122	6018215	44	10	1406	1.8425	0.032702	OR52L1	1
ENSG00000136327	14	37039784	37061812	61	5	1406	1.8419	0.032746	NKX2-8	1
ENSG00000179598	17	17094309	17119629	46	9	1406	1.8406	0.032837	PLD6	1
ENSG00000115808	2	37060783	37203615	237	14	1406	1.8396	0.032911	STRN	1
ENSG00000182132	5	169770491	170173636	1096	118	1406	1.8394	0.032926	KCNIP1	1
ENSG00000109205	4	71052213	71080293	90	6	1406	1.8391	0.032953	ODAM	1
ENSG00000105854	7	95024175	95074510	109	9	1406	1.8388	0.032969	PON2	1
ENSG00000180061	19	55814169	55855416	87	10	1406	1.8379	0.033035	TMEM150B	1
ENSG00000005243	17	46093533	46125392	68	9	1406	1.8376	0.03306	COPZ2	1
ENSG00000117691	1	212596229	212629714	76	10	1406	1.836	0.033182	NENF	1
ENSG00000106459	7	129241555	129406922	350	23	1406	1.8345	0.033293	NRF1	1
ENSG00000135624	2	73450548	73490149	56	7	1406	1.8339	0.033337	CCT7	1
ENSG00000158062	1	26597819	26654854	166	11	1406	1.8331	0.033395	UBXN11	1
ENSG00000139641	12	56502034	56548455	20	3	1406	1.8329	0.033409	ESYT1	1
ENSG00000048828	9	96204004	96338397	256	12	1406	1.8326	0.033435	FAM120A	1
ENSG00000158483	11	71488556	71522282	137	4	1406	1.8319	0.033484	FAM86C1	1
ENSG00000156170	8	95897995	96138683	581	26	1406	1.8301	0.033616	NDUFAF6	1
ENSG00000221843	2	27789389	27815588	25	3	1406	1.8291	0.03369	C2orf16	1
ENSG00000095380	9	100809021	100855357	78	8	1406	1.8291	0.03369	NANS	1
ENSG00000242802	7	4805253	4843943	107	9	1406	1.8281	0.033766	AP5Z1	1
ENSG00000186965	21	31849362	31869755	25	2	1406	1.8267	0.033875	KRTAP19-2	1
ENSG00000172457	11	56500303	56521287	61	9	1406	1.8263	0.033903	OR9G4	1
ENSG00000176714	2	27838506	27861879	36	3	1406	1.8256	0.033956	CCDC121	1
ENSG00000147588	8	82342561	82369758	75	6	1406	1.8254	0.033967	PMP2	1
ENSG00000126878	9	133961863	134008539	100	14	1406	1.8253	0.033978	AIF1L	1
ENSG00000170759	10	32287938	32355359	119	9	1406	1.8252	0.033989	KIF5B	1
ENSG00000167085	17	47471414	47502246	55	11	1406	1.8237	0.034102	PHB	1
ENSG00000164949	8	95251481	95284578	103	12	1406	1.8236	0.034108	GEM	1
ENSG00000138041	2	55764428	55856015	180	16	1406	1.8229	0.034163	SMEK2	1
ENSG00000015520	7	44542134	44590914	64	11	1406	1.8222	0.034212	NPC1L1	1
ENSG00000128335	22	36612256	36646000	141	16	1406	1.8196	0.034408	APOL2	1
ENSG00000177453	5	43182173	43290952	167	21	1406	1.8195	0.034414	NIM1K	1
ENSG00000169442	1	26634448	26657014	74	9	1406	1.8189	0.034466	CD52	1
ENSG00000081277	1	201242580	201312121	251	22	1406	1.818	0.034531	PKP1	1
ENSG00000109320	4	103412486	103548459	212	10	1406	1.8173	0.034585	NFKB1	1
ENSG00000134852	4	56284070	56423305	374	9	1406	1.817	0.034612	CLOCK	1
ENSG00000161980	16	86407	113628	79	7	1406	1.8162	0.034673	POLR3K	1
ENSG00000240432	21	31787583	31808286	41	2	1406	1.8152	0.034745	KRTAP13-3	1
ENSG00000126249	19	34885289	34927073	40	5	1406	1.8125	0.034954	PDCD2L	1
ENSG00000148943	11	27506123	27538320	41	6	1406	1.8106	0.035102	LIN7C	1
ENSG00000117592	1	173436405	173467946	36	4	1406	1.8099	0.035157	PRDX6	1
ENSG00000242247	22	43182508	43264112	205	11	1406	1.809	0.035227	ARFGAP3	1
ENSG00000166888	12	57479191	57535922	73	10	1406	1.8086	0.035256	STAT6	1
ENSG00000089057	20	4823002	5000939	312	41	1406	1.8084	0.035275	SLC23A2	1
ENSG00000164932	8	104373743	104405225	104	11	1406	1.8081	0.035294	CTHRC1	1
ENSG00000135870	1	173890352	174001435	170	7	1406	1.8075	0.035341	RC3H1	1
ENSG00000119699	14	76414442	76459334	45	6	1406	1.8075	0.035345	TGFB3	1
ENSG00000130489	22	50951997	50974868	39	6	1406	1.8072	0.035368	SCO2	1
ENSG00000167434	17	58217297	58258260	44	8	1406	1.807	0.035384	CA4	1
ENSG00000101638	18	44249081	44349220	296	41	1406	1.8067	0.035401	ST8SIA5	1
ENSG00000187037	7	37713399	37883390	393	25	1406	1.8065	0.035423	GPR141	1
ENSG00000163689	3	58693092	59045810	343	11	1406	1.8062	0.035446	C3orf67	1
ENSG00000249709	19	12626184	12672356	56	10	1406	1.8053	0.035511	ZNF564	1
ENSG00000111319	12	6446009	6496896	130	34	1406	1.8049	0.035541	SCNN1A	1
ENSG00000186103	3	121279551	121315481	93	11	1406	1.8049	0.035542	ARGFX	1
ENSG00000183662	3	68043359	68604776	1588	73	1406	1.8045	0.035573	FAM19A1	1
ENSG00000197706	12	55630982	55652086	61	5	1406	1.8042	0.035602	OR6C74	1
ENSG00000165388	10	48345024	48383866	49	11	1406	1.8041	0.035611	ZNF488	1
ENSG00000156050	14	74388204	74427117	124	10	1406	1.8035	0.035658	FAM161B	1
ENSG00000205186	8	82360576	82383814	60	5	1406	1.8005	0.035889	FABP9	1
ENSG00000152785	4	81942119	81988685	96	12	1406	1.8	0.035932	BMP3	1
ENSG00000120696	13	41753969	41778702	27	7	1406	1.8	0.035933	KBTBD7	1
ENSG00000164532	7	35232042	35303758	174	7	1406	1.7975	0.036128	TBX20	1
ENSG00000072657	12	72471046	73069422	911	46	1406	1.7971	0.036161	TRHDE	1
ENSG00000137133	9	35802957	35825351	26	6	1406	1.796	0.036249	HINT2	1
ENSG00000170627	12	54839734	54877386	82	7	1406	1.7953	0.036304	GTSF1	1
ENSG00000112343	6	25953030	25997384	79	10	1406	1.7937	0.036427	TRIM38	1
ENSG00000185278	1	173827220	173882687	108	9	1406	1.7926	0.036522	ZBTB37	1
ENSG00000155974	12	66731211	67207966	1375	84	1406	1.7912	0.036633	GRIP1	1
ENSG00000108239	10	96152261	96305687	182	11	1406	1.7898	0.036746	TBC1D12	1
ENSG00000181929	12	49386057	49422980	15	2	1406	1.7897	0.036753	PRKAG1	1
ENSG00000086159	12	50350977	50380922	50	14	1406	1.7879	0.036893	AQP6	1
ENSG00000118503	6	138178351	138214449	56	7	1406	1.7866	0.037003	TNFAIP3	1
ENSG00000137033	9	6205805	6267983	160	19	1406	1.7861	0.037041	IL33	1
ENSG00000093000	22	45549722	45593896	135	12	1406	1.7822	0.03736	NUP50	1
ENSG00000165935	12	27609743	27665118	205	14	1406	1.78	0.037538	SMCO2	1
ENSG00000102886	16	30106131	30135177	15	3	1406	1.7798	0.03755	GDPD3	1
ENSG00000176928	5	74313289	74336724	41	6	1406	1.7792	0.0376	GCNT4	1
ENSG00000153250	2	161118662	161360305	388	20	1406	1.7776	0.037734	RBMS1	1
ENSG00000188739	1	235284498	235334772	81	6	1406	1.7775	0.037743	RBM34	1
ENSG00000121454	1	180189421	180259380	191	30	1406	1.777	0.037786	LHX4	1
ENSG00000175646	16	11364693	11385207	83	11	1406	1.776	0.03787	PRM1	1
ENSG00000141485	17	6578032	6626886	151	30	1406	1.7757	0.037889	SLC13A5	1
ENSG00000101150	20	62486596	62532898	47	9	1406	1.7746	0.037978	TPD52L2	1
ENSG00000025708	22	50954181	50978485	52	8	1406	1.7744	0.038002	TYMP	1
ENSG00000149922	16	30087114	30113208	12	2	1406	1.7742	0.038013	TBX6	1
ENSG00000182111	7	57499883	57543252	248	13	1406	1.7737	0.038053	ZNF716	1
ENSG00000188573	5	167946121	167967639	70	7	1406	1.7732	0.038094	FBLL1	1
ENSG00000205133	8	93885758	94039901	196	19	1406	1.7729	0.038124	TRIQK	1
ENSG00000042980	8	24141553	24226531	247	13	1406	1.7727	0.038142	ADAM28	1
ENSG00000141668	18	70193915	70315756	312	22	1406	1.7726	0.038149	CBLN2	1
ENSG00000140691	16	31459401	31488487	20	4	1406	1.7711	0.038269	ARMC5	1
ENSG00000197594	6	132119156	132226295	217	32	1406	1.7706	0.038312	ENPP1	1
ENSG00000140443	15	99182200	99517759	723	75	1406	1.7702	0.03835	IGF1R	1
ENSG00000130518	19	18357908	18395319	134	11	1406	1.7701	0.038352	KIAA1683	1
ENSG00000197024	7	148813508	148890116	178	9	1406	1.769	0.038445	ZNF398	1
ENSG00000105835	7	105878731	105936772	103	9	1406	1.7679	0.038536	NAMPT	1
ENSG00000229859	11	60960779	60990570	29	3	1406	1.7675	0.03857	PGA3	1
ENSG00000117009	1	241685434	241768944	219	36	1406	1.7671	0.038606	KMO	1
ENSG00000131398	19	50805194	50846772	50	13	1406	1.7652	0.038763	KCNC3	1
ENSG00000183640	21	32175016	32195570	71	7	1406	1.7652	0.038766	KRTAP8-1	1
ENSG00000105983	7	156451646	156695924	539	22	1406	1.7639	0.038871	LMBR1	1
ENSG00000145216	4	54233810	55171439	2210	108	1406	1.7638	0.038885	FIP1L1	1
ENSG00000009950	7	72997524	73048873	91	8	1406	1.7637	0.038893	MLXIPL	1
ENSG00000169193	7	23626998	23694327	93	10	1406	1.7628	0.038964	CCDC126	1
ENSG00000137817	15	72523522	72575340	53	5	1406	1.7622	0.039015	PARP6	1
ENSG00000101276	20	730724	759131	150	34	1406	1.7619	0.039045	SLC52A3	1
ENSG00000256162	6	131138546	131168275	102	14	1406	1.7616	0.039068	SMLR1	1
ENSG00000179915	2	50135643	51269674	2919	106	1406	1.7612	0.0391	NRXN1	1
ENSG00000136938	9	100735643	100788225	52	6	1406	1.7608	0.039136	ANP32B	1
ENSG00000166546	16	66451200	66537432	129	18	1406	1.7603	0.039182	BEAN1	1
ENSG00000186716	22	23511891	23670224	418	32	1406	1.7593	0.039264	BCR	1
ENSG00000187980	1	20477746	20513917	65	11	1406	1.7585	0.039331	PLA2G2C	1
ENSG00000129007	15	68473043	68508417	44	5	1406	1.7567	0.039488	CALML4	1
ENSG00000196136	14	95068714	95100392	83	22	1406	1.7562	0.039528	SERPINA3	1
ENSG00000151239	12	44177526	44210178	57	10	1406	1.754	0.039712	TWF1	1
ENSG00000110446	11	60694556	60730002	69	7	1406	1.7538	0.039736	SLC15A3	1
ENSG00000165496	14	47110222	47131028	28	6	1406	1.7537	0.039741	RPL10L	1
ENSG00000155816	1	240167648	240648489	1606	84	1406	1.7535	0.039762	FMN2	1
ENSG00000156642	15	73842355	73936475	109	8	1406	1.753	0.039798	NPTN	1
ENSG00000176105	18	711588	822547	306	16	1406	1.7525	0.039844	YES1	1
ENSG00000177989	22	50958139	50981009	53	8	1406	1.7524	0.03985	ODF3B	1
ENSG00000188760	2	220398385	220425317	53	5	1406	1.7513	0.039944	TMEM198	1
ENSG00000105048	19	55634162	55670722	94	19	1406	1.7513	0.039944	TNNT1	1
ENSG00000180884	19	35437258	35464953	75	9	1406	1.7513	0.039947	ZNF792	1
ENSG00000164106	4	174295852	174337531	32	4	1406	1.7495	0.0401	SCRG1	1
ENSG00000204387	6	31792385	31817541	35	9	1406	1.7494	0.040109	C6orf48	1
ENSG00000128185	22	20291799	20317603	16	2	1406	1.7487	0.04017	DGCR6L	1
ENSG00000145649	5	54388476	54416080	29	3	1406	1.7486	0.040178	GZMA	1
ENSG00000142186	11	65282548	65316175	17	4	1406	1.7458	0.040427	SCYL1	1
ENSG00000185246	14	45543302	45595485	48	2	1406	1.7452	0.040479	PRPF39	1
ENSG00000095303	9	125122824	125167982	110	16	1406	1.7429	0.040673	PTGS1	1
ENSG00000134020	8	22560769	22867513	718	88	1406	1.741	0.040838	PEBP4	1
ENSG00000108671	17	30761279	30820336	36	4	1406	1.7409	0.040847	PSMD11	1
ENSG00000172155	1	152759227	152780657	67	7	1406	1.7401	0.040921	LCE1D	1
ENSG00000147459	8	25032238	25285598	498	46	1406	1.7393	0.040987	DOCK5	1
ENSG00000198522	2	27841114	27884375	41	3	1406	1.7392	0.040997	GPN1	1
ENSG00000178104	1	144826157	145086186	54	36	1406	1.739	0.04102	PDE4DIP	1
ENSG00000143633	1	231349509	231386933	60	8	1406	1.7388	0.041034	C1orf131	1
ENSG00000079102	8	92957203	93125514	166	5	1406	1.7379	0.041114	RUNX1T1	1
ENSG00000119650	14	76358479	76560928	330	19	1406	1.7371	0.041185	IFT43	1
ENSG00000079435	19	42895659	42941578	18	3	1406	1.737	0.04119	LIPE	1
ENSG00000175643	16	11333476	11455619	464	21	1406	1.7367	0.041218	RMI2	1
ENSG00000179709	19	56449198	56509995	287	29	1406	1.7367	0.04122	NLRP8	1
ENSG00000105137	19	15208214	15235799	53	8	1406	1.7353	0.041343	SYDE1	1
ENSG00000180616	17	71151151	71177185	62	15	1406	1.734	0.041459	SSTR2	1
ENSG00000176387	16	67454555	67481456	24	3	1406	1.7331	0.041542	HSD11B2	1
ENSG00000132321	2	237222794	237426185	391	22	1406	1.7325	0.041594	IQCA1	1
ENSG00000151693	2	9336894	9555812	448	26	1406	1.7317	0.041662	ASAP2	1
ENSG00000221963	22	36034442	36074456	97	10	1406	1.7314	0.041694	APOL6	1
ENSG00000267812	21	37260353	37280727	20	4	1406	1.7303	0.041791	FKSG68	1
ENSG00000110244	11	116681419	116704022	72	9	1406	1.7289	0.04191	APOA4	1
ENSG00000102445	13	46906139	47022325	208	12	1406	1.7284	0.041956	KIAA0226L	1
ENSG00000174130	4	38815336	38868438	272	16	1406	1.7284	0.041961	TLR6	1
ENSG00000253293	7	27200210	27229880	31	8	1406	1.7268	0.042101	HOXA10	1
ENSG00000167548	12	49402758	49463557	21	2	1406	1.7267	0.042111	KMT2D	1
ENSG00000188324	12	55678072	55699016	33	6	1406	1.7265	0.042129	OR6C6	1
ENSG00000099812	19	741126	774319	28	6	1406	1.7263	0.042145	MISP	1
ENSG00000164418	6	101836664	102527958	1586	99	1406	1.7235	0.042401	GRIK2	1
ENSG00000139044	12	559530	682675	446	79	1406	1.7224	0.042495	B4GALNT3	1
ENSG00000145088	3	121544030	121615373	166	9	1406	1.7222	0.042519	EAF2	1
ENSG00000188910	1	35236790	35261970	62	10	1406	1.722	0.042534	GJB3	1
ENSG00000188647	9	72314438	72384875	106	10	1406	1.7211	0.042612	PTAR1	1
ENSG00000134917	11	130264820	130308888	95	20	1406	1.7204	0.042679	ADAMTS8	1
ENSG00000157985	2	236392733	237050444	1231	99	1406	1.72	0.042718	AGAP1	1
ENSG00000168267	10	23471256	23493181	19	4	1406	1.7195	0.04276	PTF1A	1
ENSG00000138639	4	86386267	86933823	1333	62	1406	1.7193	0.042777	ARHGAP24	1
ENSG00000134539	12	10368657	10479850	283	14	1406	1.7185	0.042851	KLRD1	1
ENSG00000170745	2	18049114	18552882	1585	109	1406	1.7177	0.042923	KCNS3	1
ENSG00000056097	5	32344456	32454867	210	16	1406	1.7165	0.043037	ZFR	1
ENSG00000244025	21	31853782	31874275	29	2	1406	1.716	0.043083	KRTAP19-3	1
ENSG00000151327	14	35504113	35592336	219	19	1406	1.7159	0.043088	FAM177A1	1
ENSG00000205791	12	12498342	12520001	53	11	1406	1.7153	0.043146	LOH12CR2	1
ENSG00000147573	8	67029131	67097720	108	7	1406	1.7141	0.043251	TRIM55	1
ENSG00000134871	13	110948159	111175374	931	94	1406	1.7131	0.043343	COL4A2	1
ENSG00000175018	10	127255091	127381713	182	21	1406	1.713	0.043355	TEX36	1
ENSG00000009335	7	156921607	157072066	406	16	1406	1.7129	0.043361	UBE3C	1
ENSG00000135632	2	73431350	73464365	54	8	1406	1.7122	0.043429	SMYD5	1
ENSG00000089053	12	121736048	121847699	183	23	1406	1.7116	0.043483	ANAPC5	1
ENSG00000151093	3	25814408	25846025	27	1	1406	1.7103	0.043604	OXSM	1
ENSG00000147481	8	50812349	51716678	1956	46	1406	1.7083	0.043789	SNTG1	1
ENSG00000243943	2	27795897	27868041	89	5	1406	1.708	0.04382	ZNF512	1
ENSG00000183291	1	87318132	87390107	125	6	1406	1.7072	0.043896	2015-09-01	1
ENSG00000174891	3	157813644	158273519	1178	15	1406	1.7071	0.043902	RSRC1	1
ENSG00000180304	15	64969772	65005480	24	4	1406	1.7068	0.043933	OAZ2	1
ENSG00000189013	19	55226002	55335972	254	24	1406	1.7062	0.043981	KIR2DL4	1
ENSG00000006114	17	35864900	35979544	124	14	1406	1.7049	0.044103	SYNRG	1
ENSG00000111110	12	63027762	63338817	830	90	1406	1.703	0.044286	PPM1H	1
ENSG00000178690	18	52244988	52276724	49	5	1406	1.7018	0.044393	DYNAP	1
ENSG00000143228	1	163226366	163335554	382	22	1406	1.7014	0.044439	NUF2	1
ENSG00000103174	16	5064845	5094142	74	12	1406	1.7012	0.044449	NAGPA	1
ENSG00000186977	21	31863975	31884435	27	2	1406	1.7011	0.044465	KRTAP19-5	1
ENSG00000136044	12	105557074	105640016	214	17	1406	1.7	0.044563	APPL2	1
ENSG00000185100	14	105180523	105223662	70	6	1406	1.7	0.044564	ADSSL1	1
ENSG00000197826	4	81246874	81894910	978	23	1406	1.6998	0.044588	C4orf22	1
ENSG00000127743	5	148740887	148793765	118	16	1406	1.6985	0.044703	IL17B	1
ENSG00000177627	12	48866286	48900295	167	14	1406	1.6985	0.044708	C12orf54	1
ENSG00000101680	18	6931743	7127813	547	77	1406	1.6981	0.044748	LAMA1	1
ENSG00000132356	5	40749481	40808476	79	8	1406	1.6972	0.044829	PRKAA1	1
ENSG00000176749	17	30803637	30828274	24	4	1406	1.6966	0.04489	CDK5R1	1
ENSG00000105640	19	17960685	17984962	65	7	1406	1.695	0.045038	RPL18A	1
ENSG00000135519	12	49922940	49962091	47	5	1406	1.6943	0.045102	KCNH3	1
ENSG00000198369	2	65527985	65669771	272	17	1406	1.6916	0.045357	SPRED2	1
ENSG00000066629	14	100194030	100418397	492	40	1406	1.6916	0.045362	EML1	1
ENSG00000214285	10	129337613	129360935	147	15	1406	1.6898	0.045536	NPS	1
ENSG00000163947	3	56751446	57123357	947	80	1406	1.689	0.045613	ARHGEF3	1
ENSG00000141639	18	48076448	48268194	391	47	1406	1.6882	0.045685	MAPK4	1
ENSG00000121807	3	46385225	46412419	73	9	1406	1.688	0.045702	CCR2	1
ENSG00000000971	1	196611008	196726634	232	16	1406	1.6869	0.045815	CFH	1
ENSG00000183020	11	914894	1022239	262	8	1406	1.6866	0.045842	AP2A2	1
ENSG00000139220	12	81642045	82163332	915	51	1406	1.686	0.045896	PPFIA2	1
ENSG00000115112	2	121964163	122052783	183	27	1406	1.6853	0.045966	TFCP2L1	1
ENSG00000136383	15	85349911	85426713	170	26	1406	1.6851	0.045983	ALPK3	1
ENSG00000178821	1	1839029	1860712	70	7	1406	1.6851	0.045989	TMEM52	1
ENSG00000273170	9	38530566	38587204	126	23	1406	1.685	0.045997	ANKRD18A	1
ENSG00000165409	14	81411333	81622646	627	41	1406	1.6836	0.046134	TSHR	1
ENSG00000143499	1	214444445	214520474	183	20	1406	1.6827	0.046215	SMYD2	1
ENSG00000181656	1	100993693	101017574	56	8	1406	1.6823	0.046256	GPR88	1
ENSG00000157542	21	38969678	39298749	891	64	1406	1.6823	0.046258	KCNJ6	1
ENSG00000109705	4	13532454	13556674	37	6	1406	1.6814	0.046345	NKX3-2	1
ENSG00000135119	12	117166096	117301436	343	32	1406	1.6809	0.046389	RNFT2	1
ENSG00000168040	11	70039269	70063496	49	10	1406	1.6809	0.046392	FADD	1
ENSG00000166426	15	78622666	78650572	43	9	1406	1.6807	0.046414	CRABP1	1
ENSG00000112079	6	36451669	36525247	165	9	1406	1.6788	0.046596	STK38	1
ENSG00000112303	6	133055009	133094598	125	15	1406	1.6788	0.046598	VNN2	1
ENSG00000100815	14	92422335	92517240	182	12	1406	1.6767	0.046805	TRIP11	1
ENSG00000185666	22	32898539	33464358	1418	99	1406	1.6753	0.046937	SYN3	1
ENSG00000101331	20	30588245	30629984	60	6	1406	1.6751	0.046961	CCM2L	1
ENSG00000054392	1	210491596	210859638	1145	87	1406	1.672	0.047263	HHAT	1
ENSG00000171204	11	85329629	85357580	33	4	1406	1.6714	0.047319	TMEM126B	1
ENSG00000150556	2	149884621	150081776	541	33	1406	1.6705	0.047406	LYPD6B	1
ENSG00000135482	12	56501943	56526278	13	2	1406	1.6705	0.047413	ZC3H10	1
ENSG00000178074	2	200765979	200830658	99	10	1406	1.6691	0.047548	C2orf69	1
ENSG00000154783	3	14850469	14985895	442	28	1406	1.6688	0.04758	FGD5	1
ENSG00000162695	1	101351632	101457309	106	8	1406	1.6683	0.047625	SLC30A7	1
ENSG00000144043	2	71203068	71232075	55	9	1406	1.6679	0.047672	TEX261	1
ENSG00000261115	7	140764032	141190180	743	62	1406	1.6678	0.047675	TMEM178B	1
ENSG00000115414	2	216215163	216310895	244	22	1406	1.6667	0.047789	FN1	1
ENSG00000106305	7	6038876	6073465	129	16	1406	1.6666	0.047795	AIMP2	1
ENSG00000165156	8	124250696	124297781	4	2	1406	1.6662	0.047839	ZHX1	1
ENSG00000181617	4	71081788	71110969	102	6	1406	1.666	0.047855	FDCSP	1
ENSG00000063015	17	27271919	27343458	57	6	1406	1.6659	0.047871	SEZ6	1
ENSG00000150401	13	114100134	114155267	121	10	1406	1.6648	0.047973	DCUN1D2	1
ENSG00000134775	18	33867677	34370018	1023	75	1406	1.6644	0.048016	FHOD3	1
ENSG00000100353	22	36896897	36935483	122	16	1406	1.664	0.048056	EIF3D	1
ENSG00000170634	2	54187975	54542437	749	33	1406	1.6639	0.048066	ACYP2	1
ENSG00000164294	5	54445946	54472899	46	4	1406	1.6631	0.04815	GPX8	1
ENSG00000153936	1	87370331	87612334	354	10	1406	1.6625	0.048206	HS2ST1	1
ENSG00000057593	13	113750105	113784995	68	9	1406	1.6625	0.048208	F7	1
ENSG00000077063	7	117340705	117524193	245	30	1406	1.6623	0.048229	CTTNBP2	1
ENSG00000174606	1	213155524	213199168	28	3	1406	1.6608	0.048374	ANGEL2	1
ENSG00000161031	19	15569456	15619767	100	13	1406	1.6603	0.048422	PGLYRP2	1
ENSG00000174586	19	58855723	58884214	55	8	1406	1.6602	0.048436	ZNF497	1
ENSG00000104047	15	49903177	49947333	46	8	1406	1.6601	0.048445	DTWD1	1
ENSG00000115946	2	68374976	68413370	60	5	1406	1.6589	0.048567	PNO1	1
ENSG00000092096	14	23805515	23832121	47	10	1406	1.6589	0.048572	SLC22A17	1
ENSG00000154447	4	170005407	170202256	372	24	1406	1.6584	0.048617	SH3RF1	1
ENSG00000196734	1	152774447	152795585	31	6	1406	1.6573	0.048732	LCE1B	1
ENSG00000115226	2	27704750	27728112	23	2	1406	1.6573	0.048734	FNDC4	1
ENSG00000183036	21	41229243	41311322	312	48	1406	1.6569	0.048766	PCP4	1
ENSG00000160917	7	99026545	99064994	62	6	1406	1.6569	0.048773	CPSF4	1
ENSG00000169885	1	1836266	1858735	70	7	1406	1.6565	0.048807	CALML6	1
ENSG00000110243	11	116650083	116673136	55	12	1406	1.6551	0.048948	APOA5	1
ENSG00000161011	5	179223388	179275078	112	16	1406	1.654	0.049063	SQSTM1	1
ENSG00000163535	2	201364731	201458505	166	16	1406	1.6536	0.049102	SGOL2	1
ENSG00000156398	10	104464295	104513249	74	9	1406	1.6529	0.049178	SFXN2	1
ENSG00000142784	1	27551007	27645110	52	6	1406	1.6528	0.049184	WDTC1	1
ENSG00000135269	7	115840547	115908837	202	12	1406	1.6521	0.049255	TES	1
ENSG00000134160	15	31283264	31463476	482	58	1406	1.65	0.049476	TRPM1	1
ENSG00000123388	12	54356910	54381427	29	3	1406	1.6487	0.049607	HOXC11	1
ENSG00000197353	8	143821568	143843952	49	6	1406	1.6475	0.049728	LYPD2	1
ENSG00000204388	6	31785512	31808031	30	9	1406	1.6472	0.049757	HSPA1B	1
ENSG00000169242	1	155089936	155117333	36	4	1406	1.6466	0.049819	EFNA1	1
ENSG00000172954	2	30660092	30877091	669	17	1406	1.6466	0.049822	LCLAT1	1
ENSG00000118689	6	108871038	109015977	153	13	1406	1.6466	0.049824	FOXO3	1
ENSG00000167815	19	12897634	12922694	14	4	1406	1.6459	0.04989	PRDX2	1
ENSG00000134030	18	46055417	46399588	823	96	1406	1.6458	0.049901	CTIF	1
ENSG00000198225	6	63911351	63932929	74	5	1406	1.6449	0.049999	FKBP1C	1

## Sheet: Table S6
Table S6. Competitive MAGMA gene-set analysis
FULL_NAME	NGENES	BETA	BETA_STD	SE	P	Pbon
GO_REGULATION_OF_IMMUNOGLOBULIN_PRODUCTION	43	0.56	0.0272	0.14	3.0018e-05	0.51628
GSE4748_CTRL_VS_CYANOBACTERIUM_LPSLIKE_STIM_DC_1H_UP	190	0.223	0.0226	0.0563	3.7197e-05	0.639751
GO_REGULATION_OF_GROWTH	594	0.125	0.0222	0.0324	5.6918e-05	0.978933
GO_POSITIVE_REGULATION_OF_IMMUNOGLOBULIN_PRODUCTION	30	0.659	0.0267	0.172	6.3457e-05	1
GO_REGULATION_OF_ISOTYPE_SWITCHING	23	0.717	0.0254	0.188	6.7904e-05	1
BIOCARTA_NKT_PATHWAY	27	0.618	0.0237	0.162	7.0837e-05	1
GO_POSITIVE_REGULATION_OF_LYMPHOCYTE_MEDIATED_IMMUNITY	66	0.366	0.022	0.102	0.00017535	1
GO_BLOOD_MICROPARTICLE	110	0.269	0.0208	0.0757	0.00018837	1
HERNANDEZ_ABERRANT_MITOSIS_BY_DOCETACEL_4NM_UP	20	0.677	0.0224	0.191	0.00019636	1
GO_REGULATION_OF_IMMUNOGLOBULIN_SECRETION	16	0.793	0.0235	0.225	0.00020654	1
GO_REGULATION_OF_CELL_GROWTH	365	0.139	0.0195	0.0397	0.00022446	1
GO_REGULATION_OF_B_CELL_MEDIATED_IMMUNITY	38	0.488	0.0222	0.14	0.0002466	1
GO_ACYLGLYCEROL_HOMEOSTASIS	30	0.506	0.0205	0.146	0.0002788	1
GO_REGULATION_OF_ADAPTIVE_IMMUNE_RESPONSE	118	0.266	0.0213	0.0773	0.00029072	1
GO_LYMPHOCYTE_CHEMOTAXIS	37	0.48	0.0216	0.141	0.00032201	1
CHIANG_LIVER_CANCER_SUBCLASS_PROLIFERATION_DN	163	0.196	0.0184	0.0575	0.00033235	1
BOHN_PRIMARY_IMMUNODEFICIENCY_SYNDROM_DN	38	0.424	0.0193	0.124	0.00033265	1
WATANABE_COLON_CANCER_MSI_VS_MSS_DN	68	0.331	0.0202	0.0978	0.00035354	1
GO_POSITIVE_REGULATION_OF_ADAPTIVE_IMMUNE_RESPONSE	71	0.329	0.0205	0.0989	0.00043715	1
GO_REGULATION_OF_DNA_RECOMBINATION	53	0.402	0.0216	0.121	0.00044866	1
GSE5589_UNSTIM_VS_45MIN_LPS_STIM_MACROPHAGE_DN	186	0.194	0.0195	0.0584	0.0004515	1
GO_REGULATION_OF_SMAD_PROTEIN_IMPORT_INTO_NUCLEUS	16	0.623	0.0184	0.188	0.00045197	1
GO_POSITIVE_REGULATION_OF_IMMUNOGLOBULIN_SECRETION	11	0.943	0.0231	0.285	0.00047052	1
GO_LYMPHOCYTE_MIGRATION	48	0.394	0.0202	0.121	0.00054289	1
GO_HYDROGEN_PEROXIDE_CATABOLIC_PROCESS	20	0.561	0.0186	0.172	0.00056083	1
GO_REGULATION_OF_CYTOPLASMIC_TRANSPORT	454	0.123	0.0191	0.0376	0.00056696	1
PILON_KLF1_TARGETS_UP	461	0.117	0.0184	0.0361	0.00057927	1
GO_REGULATION_OF_ALPHA_BETA_T_CELL_PROLIFERATION	23	0.492	0.0174	0.153	0.00065842	1
GNF2_HPN	130	0.224	0.0188	0.0697	0.00065874	1
GO_REGULATION_OF_INTERLEUKIN_4_PRODUCTION	26	0.494	0.0186	0.154	0.00068711	1
GSE45365_NK_CELL_VS_CD11B_DC_MCMV_INFECTION_DN	182	0.176	0.0175	0.0551	0.00069407	1
GNF2_LCAT	121	0.23	0.0187	0.0719	0.00069411	1
GSE18893_TCONV_VS_TREG_2H_CULTURE_DN	191	0.182	0.0185	0.057	0.00071443	1
GO_REGULATION_OF_NUCLEOCYTOPLASMIC_TRANSPORT	212	0.177	0.0189	0.0558	0.00077894	1
GO_NEGATIVE_REGULATION_OF_PLATELET_ACTIVATION	17	0.514	0.0157	0.163	0.0007863	1
SHETH_LIVER_CANCER_VS_TXNIP_LOSS_PAM4	238	0.163	0.0185	0.0521	0.00087011	1
GO_POSITIVE_REGULATION_OF_B_CELL_MEDIATED_IMMUNITY	26	0.522	0.0197	0.168	0.00092186	1
GO_COMPLEMENT_ACTIVATION_ALTERNATIVE_PATHWAY	11	0.798	0.0196	0.258	0.0010038	1
GO_INTERLEUKIN_1_PRODUCTION	15	0.619	0.0177	0.201	0.0010519	1
GO_MUSCLE_CELL_MIGRATION	18	0.589	0.0185	0.192	0.0010606	1
GSE2770_IL12_VS_TGFB_AND_IL12_TREATED_ACT_CD4_TCELL_2H_DN	147	0.207	0.0185	0.0673	0.0010607	1
GSE43863_TFH_VS_LY6C_INT_CXCR5POS_EFFECTOR_CD4_TCELL_UP	189	0.171	0.0173	0.0556	0.0010839	1
GO_POSITIVE_REGULATION_OF_DNA_RECOMBINATION	18	0.668	0.021	0.218	0.0011182	1
GO_GROWTH_FACTOR_ACTIVITY	151	0.196	0.0177	0.0645	0.0011942	1
GO_SIGNAL_TRANSDUCTION_INVOLVED_IN_REGULATION_OF_GENE_EXPRESSION	18	0.61	0.0191	0.202	0.0012849	1
CAIRO_LIVER_DEVELOPMENT_DN	209	0.161	0.0172	0.0536	0.0013097	1
SCHAEFFER_PROSTATE_DEVELOPMENT_48HR_DN	397	0.127	0.0185	0.0421	0.0013301	1
GSE17974_IL4_AND_ANTI_IL12_VS_UNTREATED_48H_ACT_CD4_TCELL_UP	165	0.184	0.0174	0.0614	0.0013639	1
GO_POSITIVE_REGULATION_OF_INTERLEUKIN_4_PRODUCTION	19	0.534	0.0172	0.178	0.0013832	1
GSE2585_CTEC_VS_THYMIC_DC_DN	190	0.173	0.0176	0.0579	0.0014001	1
GO_NEGATIVE_REGULATION_OF_CELL_GROWTH	155	0.184	0.0169	0.0619	0.0014534	1
HOSHIDA_LIVER_CANCER_SUBCLASS_S3	252	0.141	0.0165	0.0475	0.0014536	1
GSE22935_WT_VS_MYD88_KO_MACROPHAGE_24H_MBOVIS_BCG_STIM_DN	189	0.165	0.0167	0.0556	0.001481	1
GO_REGULATION_OF_LYMPHOCYTE_MEDIATED_IMMUNITY	108	0.244	0.0187	0.0821	0.0015077	1
BIOCARTA_TOB1_PATHWAY	19	0.604	0.0195	0.204	0.0015344	1
GO_REGULATION_OF_INTRACELLULAR_PROTEIN_TRANSPORT	357	0.122	0.0169	0.0414	0.0016116	1
GO_POSITIVE_REGULATION_OF_FATTY_ACID_BIOSYNTHETIC_PROCESS	15	0.621	0.0178	0.211	0.0016251	1
GO_CYTOKINE_ACTIVITY	211	0.183	0.0195	0.0623	0.0016752	1
MORF_SMC1L1	58	0.288	0.0162	0.0983	0.001676	1
GO_REGULATION_OF_PRODUCTION_OF_MOLECULAR_MEDIATOR_OF_IMMUNE_RESPONSE	93	0.249	0.0177	0.0851	0.0017129	1
RAGHAVACHARI_PLATELET_SPECIFIC_GENES	63	0.307	0.018	0.105	0.0017302	1
GO_REGULATION_OF_PROTEIN_IMPORT	175	0.18	0.0175	0.0616	0.0017433	1
GO_RESPONSE_TO_OXIDATIVE_STRESS	341	0.123	0.0167	0.0423	0.0017637	1
GCM_MAPK10	75	0.265	0.017	0.091	0.0017798	1
GO_DETOXIFICATION	70	0.282	0.0174	0.0971	0.0018612	1
GSE14386_UNTREATED_VS_IFNA_TREATED_ACT_PBMC_MS_PATIENT_UP	136	0.191	0.0164	0.0659	0.0018793	1
GO_EPHRIN_RECEPTOR_BINDING	23	0.456	0.0162	0.158	0.0019106	1
GO_S_ADENOSYLMETHIONINE_METABOLIC_PROCESS	18	0.512	0.0161	0.177	0.0019115	1
KEGG_CYTOKINE_CYTOKINE_RECEPTOR_INTERACTION	250	0.165	0.0192	0.0572	0.0019494	1
GSE3982_EOSINOPHIL_VS_BASOPHIL_UP	182	0.168	0.0167	0.0581	0.0019523	1
GO_PROTEIN_REFOLDING	20	0.478	0.0158	0.166	0.0020446	1
GSE40274_CTRL_VS_FOXP3_AND_GATA1_TRANSDUCED_ACTIVATED_CD4_TCELL_UP	129	0.193	0.0162	0.0672	0.0020463	1
GSE2706_R848_VS_R848_AND_LPS_2H_STIM_DC_DN	166	0.179	0.017	0.0625	0.0020541	1
GO_PEPTIDOGLYCAN_BINDING	11	0.584	0.0143	0.204	0.0020734	1
GSE21927_BALBC_VS_C57BL6_MONOCYTE_SPLEEN_DN	156	0.189	0.0174	0.0662	0.0021126	1
ACEVEDO_NORMAL_TISSUE_ADJACENT_TO_LIVER_TUMOR_DN	334	0.121	0.0162	0.0426	0.0022697	1
GO_VESICLE_MEDIATED_TRANSPORT_BETWEEN_ENDOSOMAL_COMPARTMENTS	19	0.545	0.0176	0.192	0.0022725	1
GO_ACETYLGLUCOSAMINYLTRANSFERASE_ACTIVITY	44	0.323	0.0158	0.114	0.0022921	1
THEILGAARD_NEUTROPHIL_AT_SKIN_WOUND_UP	72	0.266	0.0167	0.094	0.002328	1
IIZUKA_LIVER_CANCER_PROGRESSION_L0_L1_UP	16	0.489	0.0145	0.173	0.0023435	1
AREB6_02	236	0.145	0.0164	0.0514	0.0023531	1
GO_POSITIVE_REGULATION_OF_T_CELL_MEDIATED_IMMUNITY	30	0.42	0.017	0.149	0.0023546	1
GO_POSITIVE_REGULATION_OF_PRODUCTION_OF_MOLECULAR_MEDIATOR_OF_IMMUNE_RESPONSE	61	0.302	0.0174	0.107	0.0023892	1
GO_SYNAPTIC_SIGNALING	400	0.11	0.0161	0.0392	0.0024534	1
GO_OXIDOREDUCTASE_ACTIVITY_ACTING_ON_PEROXIDE_AS_ACCEPTOR	40	0.353	0.0165	0.126	0.0024706	1
GSE9006_HEALTHY_VS_TYPE_1_DIABETES_PBMC_AT_DX_DN	179	0.166	0.0163	0.0591	0.0025326	1
GO_PROTEIN_LOCALIZATION_TO_VACUOLE	41	0.352	0.0167	0.126	0.0025393	1
GSE22886_NAIVE_BCELL_VS_BM_PLASMA_CELL_UP	188	0.158	0.016	0.0565	0.0025666	1
ACEVEDO_LIVER_TUMOR_VS_NORMAL_ADJACENT_TISSUE_DN	253	0.135	0.0158	0.0484	0.0025915	1
GSE43863_TH1_VS_LY6C_INT_CXCR5POS_MEMORY_CD4_TCELL_UP	187	0.159	0.016	0.057	0.0026155	1
FXR_Q3	104	0.22	0.0166	0.0789	0.0026576	1
GSE29949_CD8_NEG_DC_SPLEEN_VS_MONOCYTE_BONE_MARROW_DN	178	0.162	0.0159	0.0582	0.0027102	1
GO_POSITIVE_REGULATION_OF_ALPHA_BETA_T_CELL_PROLIFERATION	19	0.466	0.015	0.168	0.0027246	1
GO_REGULATION_OF_PROTEIN_TARGETING	285	0.131	0.0162	0.0473	0.0027967	1
GNF2_GSTM1	106	0.209	0.0158	0.0753	0.0028185	1
GSE13411_NAIVE_VS_IGM_MEMORY_BCELL_UP	178	0.161	0.0158	0.0582	0.0028686	1
GO_METALLO_SULFUR_CLUSTER_ASSEMBLY	18	0.454	0.0142	0.164	0.002893	1
GO_REGULATION_OF_PLATELET_ACTIVATION	30	0.371	0.015	0.134	0.0028961	1
GRADE_COLON_AND_RECTAL_CANCER_DN	94	0.225	0.0161	0.0817	0.0029092	1
chr2p23	74	0.401	0.0255	0.146	0.0029443	1
GO_REGULATION_OF_PROTEIN_LOCALIZATION_TO_NUCLEUS	208	0.156	0.0165	0.0565	0.0029471	1
HSIAO_LIVER_SPECIFIC_GENES	228	0.135	0.0149	0.0489	0.002967	1
ATGCACG_MIR517B	19	0.52	0.0168	0.189	0.0029798	1
GSE27859_MACROPHAGE_VS_DC_DN	173	0.17	0.0165	0.062	0.0030728	1
HFH4_01	182	0.164	0.0163	0.06	0.0030762	1
GSE21546_UNSTIM_VS_ANTI_CD3_STIM_SAP1A_KO_DP_THYMOCYTES_DN	132	0.183	0.0155	0.0668	0.0031386	1
GSE37301_CD4_TCELL_VS_GRANULOCYTE_MONOCYTE_PROGENITOR_UP	155	0.166	0.0152	0.0608	0.0031482	1
GO_DNA_DEPENDENT_DNA_REPLICATION_MAINTENANCE_OF_FIDELITY	20	0.516	0.0171	0.19	0.0032616	1
GO_REGULATED_EXOCYTOSIS	207	0.157	0.0166	0.0577	0.0032617	1
NUNODA_RESPONSE_TO_DASATINIB_IMATINIB_DN	13	0.583	0.0156	0.215	0.0032759	1
GO_CHEMOKINE_RECEPTOR_BINDING	57	0.343	0.0191	0.126	0.0033459	1
GO_NAD_BIOSYNTHETIC_PROCESS	13	0.658	0.0176	0.243	0.0033783	1
GO_REGULATION_OF_INTRACELLULAR_TRANSPORT	581	0.0884	0.0155	0.0326	0.0033895	1
GSE37416_CTRL_VS_0H_F_TULARENSIS_LVS_NEUTROPHIL_UP	160	0.172	0.016	0.0635	0.0033947	1
GSE25088_CTRL_VS_ROSIGLITAZONE_STIM_STAT6_KO_MACROPHAGE_UP	150	0.169	0.0153	0.0626	0.0034563	1
GO_POSITIVE_REGULATION_OF_LEUKOCYTE_MEDIATED_IMMUNITY	81	0.246	0.0164	0.0913	0.0035183	1
GSE30153_LUPUS_VS_HEALTHY_DONOR_BCELL_DN	184	0.153	0.0153	0.0571	0.0035797	1
GSE37533_UNTREATED_VS_PIOGLIZATONE_TREATED_CD4_TCELL_PPARG2_AND_FOXP3_TRASDUCED_DN	151	0.169	0.0153	0.0627	0.0035947	1
GO_REGULATION_OF_ODONTOGENESIS	22	0.474	0.0164	0.176	0.0035967	1
GO_REACTIVE_OXYGEN_SPECIES_METABOLIC_PROCESS	90	0.215	0.0151	0.08	0.003597	1
GSE3982_EOSINOPHIL_VS_TH1_DN	190	0.148	0.015	0.055	0.0035975	1
FERRANDO_TAL1_NEIGHBORS	19	0.485	0.0156	0.18	0.0036144	1
GO_REGULATION_OF_IMMUNE_EFFECTOR_PROCESS	397	0.108	0.0158	0.0404	0.0036591	1
NOJIMA_SFRP2_TARGETS_UP	30	0.398	0.0161	0.148	0.003675	1
GNF2_HPX	132	0.183	0.0155	0.0684	0.0037395	1
MATZUK_MATERNAL_EFFECT	7	0.684	0.0134	0.256	0.0037861	1
chr2p21	35	0.411	0.018	0.154	0.003838	1
GSE22886_NAIVE_BCELL_VS_BLOOD_PLASMA_CELL_UP	183	0.148	0.0147	0.0554	0.0038528	1
TSENG_ADIPOGENIC_POTENTIAL_UP	27	0.431	0.0166	0.162	0.003855	1
GSE27786_CD8_TCELL_VS_MONO_MAC_UP	183	0.15	0.015	0.0564	0.0038594	1
GSE9988_LPS_VS_LOW_LPS_MONOCYTE_DN	148	0.168	0.0151	0.0633	0.0039417	1
IGARASHI_ATF4_TARGETS_DN	84	0.237	0.016	0.0895	0.0040343	1
GO_PHOSPHATASE_COMPLEX	41	0.316	0.015	0.12	0.0041144	1
GSE36826_NORMAL_VS_STAPH_AUREUS_INF_SKIN_UP	183	0.158	0.0157	0.0599	0.0041846	1
REACTOME_BMAL1_CLOCK_NPAS2_ACTIVATES_CIRCADIAN_EXPRESSION	34	0.343	0.0148	0.13	0.0042009	1
GO_SAGA_TYPE_COMPLEX	27	0.394	0.0152	0.15	0.0042113	1
GO_REGULATION_OF_TYPE_2_IMMUNE_RESPONSE	25	0.416	0.0154	0.158	0.0042736	1
GO_POSITIVE_REGULATION_OF_ALPHA_BETA_T_CELL_ACTIVATION	48	0.294	0.0151	0.112	0.0043018	1
GO_HISTONE_DEMETHYLASE_ACTIVITY	18	0.434	0.0136	0.165	0.004304	1
GO_REGULATION_OF_CELLULAR_RESPONSE_TO_HEAT	74	0.25	0.0159	0.095	0.0043067	1
GSE20715_0H_VS_24H_OZONE_LUNG_DN	193	0.152	0.0156	0.0579	0.004315	1
GO_DETECTION_OF_OTHER_ORGANISM	17	0.5	0.0153	0.191	0.0043376	1
GSE19772_CTRL_VS_HCMV_INF_MONOCYTES_AND_PI3K_INHIBITION_DN	190	0.152	0.0154	0.0578	0.004342	1
SA_MMP_CYTOKINE_CONNECTION	15	0.607	0.0174	0.231	0.0043542	1
GO_POSITIVE_REGULATION_OF_CELLULAR_PROTEIN_LOCALIZATION	337	0.112	0.0151	0.0427	0.0043577	1
GSE17186_NAIVE_VS_CD21HIGH_TRANSITIONAL_BCELL_CORD_BLOOD_DN	183	0.147	0.0146	0.056	0.0043623	1
GSE37533_PPARG1_FOXP3_VS_FOXP3_TRANSDUCED_CD4_TCELL_PIOGLITAZONE_TREATED_DN	188	0.152	0.0154	0.0581	0.004394	1
GO_RETROMER_COMPLEX	21	0.411	0.0139	0.157	0.0044909	1
GSE20715_WT_VS_TLR4_KO_6H_OZONE_LUNG_DN	176	0.151	0.0148	0.0581	0.0046702	1
GO_CCR_CHEMOKINE_RECEPTOR_BINDING	35	0.391	0.0171	0.151	0.0046899	1
GO_NEGATIVE_REGULATION_OF_CELL_ACTIVATION	151	0.17	0.0154	0.0654	0.0047622	1
COLIN_PILOCYTIC_ASTROCYTOMA_VS_GLIOBLASTOMA_DN	26	0.429	0.0162	0.166	0.0048365	1
GSE17721_4H_VS_24H_POLYIC_BMDC_DN	190	0.145	0.0148	0.0562	0.0048415	1
GSE17721_LPS_VS_CPG_2H_BMDC_DN	186	0.144	0.0144	0.0557	0.0048824	1
GSE10463_CD40L_AND_VA347_VS_CD40L_IN_DC_UP	169	0.153	0.0147	0.0592	0.0048957	1
GO_POSITIVE_REGULATION_OF_INTRACELLULAR_PROTEIN_TRANSPORT	241	0.128	0.0146	0.0498	0.0049453	1
PID_MYC_PATHWAY	25	0.378	0.014	0.146	0.0049626	1
GO_DETECTION_OF_BIOTIC_STIMULUS	25	0.39	0.0144	0.151	0.0049821	1
WINNEPENNINCKX_MELANOMA_METASTASIS_DN	40	0.324	0.0152	0.126	0.0051455	1
BRACHAT_RESPONSE_TO_CAMPTOTHECIN_DN	40	0.325	0.0152	0.127	0.0051593	1
GO_CYTOKINE_SECRETION	38	0.329	0.015	0.128	0.0051654	1
GSE3565_CTRL_VS_LPS_INJECTED_SPLENOCYTES_UP	162	0.167	0.0156	0.0652	0.0052512	1
GO_NATURAL_KILLER_CELL_ACTIVATION_INVOLVED_IN_IMMUNE_RESPONSE	24	0.549	0.0199	0.215	0.0053498	1
BYSTRYKH_HEMATOPOIESIS_STEM_CELL_AND_BRAIN_QTL_TRANS	178	0.146	0.0143	0.0571	0.0054051	1
HSF_Q6	179	0.155	0.0153	0.0609	0.0054303	1
GSE1460_CORD_VS_ADULT_BLOOD_NAIVE_CD4_TCELL_UP	172	0.149	0.0144	0.0585	0.0054625	1
GCM_DENR	47	0.266	0.0135	0.105	0.0055781	1
YAGI_AML_WITH_T_8_21_TRANSLOCATION	339	0.111	0.0149	0.0436	0.0055814	1
GO_PROTEIN_LOCALIZATION_TO_LYSOSOME	16	0.522	0.0154	0.206	0.0056668	1
GO_POSITIVE_REGULATION_OF_REACTIVE_OXYGEN_SPECIES_METABOLIC_PROCESS	82	0.219	0.0146	0.0868	0.0058156	1
PAX4_04	195	0.152	0.0156	0.0604	0.0058973	1
GO_COFACTOR_METABOLIC_PROCESS	312	0.108	0.0141	0.0431	0.0059232	1
GO_SMAD_PROTEIN_SIGNAL_TRANSDUCTION	53	0.298	0.016	0.119	0.0060012	1
YAGI_AML_WITH_T_9_11_TRANSLOCATION	120	0.194	0.0157	0.0774	0.006018	1
GO_REGULATION_OF_T_CELL_MEDIATED_IMMUNITY	49	0.299	0.0155	0.119	0.0060567	1
GO_REGULATION_OF_LEUKOCYTE_MEDIATED_IMMUNITY	148	0.175	0.0157	0.07	0.0060964	1
GSE360_LOW_DOSE_B_MALAYI_VS_M_TUBERCULOSIS_DC_UP	189	0.143	0.0144	0.057	0.0061317	1
WENG_POR_DOSAGE	21	0.395	0.0134	0.158	0.0062141	1
GSE21670_UNTREATED_VS_TGFB_TREATED_CD4_TCELL_UP	184	0.149	0.0148	0.0595	0.0062419	1
MADAN_DPPA4_TARGETS	43	0.302	0.0146	0.121	0.0062738	1
GO_CARDIAC_MYOFIBRIL_ASSEMBLY	16	0.54	0.016	0.216	0.006297	1
GO_DENDRITIC_SPINE_DEVELOPMENT	16	0.459	0.0136	0.184	0.0063052	1
MIKKELSEN_MEF_HCP_WITH_H3_UNMETHYLATED	190	0.143	0.0145	0.0574	0.0064078	1
GO_OUTER_MEMBRANE	170	0.15	0.0144	0.0604	0.0064167	1
GO_POSITIVE_REGULATION_OF_SMAD_PROTEIN_IMPORT_INTO_NUCLEUS	12	0.522	0.0134	0.21	0.006618	1
MAGRANGEAS_MULTIPLE_MYELOMA_IGG_VS_IGA_UP	18	0.423	0.0133	0.171	0.0066573	1
GO_HYDROGEN_PEROXIDE_METABOLIC_PROCESS	27	0.381	0.0146	0.154	0.0067245	1
BIOCARTA_TH1TH2_PATHWAY	18	0.482	0.0151	0.195	0.0067474	1
GO_PROTEIN_OLIGOMERIZATION	417	0.1	0.0149	0.0406	0.0068446	1
OCT1_05	225	0.136	0.015	0.0551	0.0068708	1
GO_RESPONSE_TO_HEAT	85	0.212	0.0144	0.0861	0.0069533	1
GO_DENDRITE_DEVELOPMENT	72	0.233	0.0146	0.0949	0.0069767	1
SENESE_HDAC2_TARGETS_DN	112	0.182	0.0142	0.0742	0.0069895	1
MODULE_525	58	0.256	0.0144	0.104	0.0069974	1
GSE13411_IGM_MEMORY_BCELL_VS_PLASMA_CELL_DN	175	0.15	0.0147	0.0612	0.0070225	1
GO_PROTEIN_ACETYLATION	106	0.178	0.0135	0.0724	0.0070253	1
GSE360_T_GONDII_VS_B_MALAYI_LOW_DOSE_MAC_UP	182	0.147	0.0146	0.06	0.0070989	1
GSE11057_PBMC_VS_MEM_CD4_TCELL_UP	184	0.14	0.0139	0.0569	0.0071018	1
GO_POSITIVE_REGULATION_OF_CELL_ADHESION	353	0.104	0.0143	0.0424	0.0071784	1
GO_CELL_CELL_SIGNALING	720	0.0718	0.014	0.0293	0.007189	1
GSE2770_IL12_AND_TGFB_VS_IL4_TREATED_ACT_CD4_TCELL_6H_DN	182	0.132	0.0131	0.0538	0.0072586	1
MARSON_FOXP3_TARGETS_DN	50	0.269	0.0141	0.11	0.0072778	1
RODRIGUES_THYROID_CARCINOMA_ANAPLASTIC_UP	659	0.0751	0.014	0.0308	0.0073307	1
HILLION_HMGA1_TARGETS	85	0.211	0.0144	0.0868	0.0074548	1
chr7p14	36	0.366	0.0162	0.151	0.0074955	1
GSE7400_CTRL_VS_CSF3_IN_VIVO_TREATED_PBMC_UP	184	0.139	0.0139	0.0571	0.0075042	1
SAMOLS_TARGETS_OF_KHSV_MIRNAS_DN	49	0.269	0.0139	0.111	0.0076097	1
ZWANG_EGF_PERSISTENTLY_UP	30	0.34	0.0138	0.14	0.0076499	1
MUNSHI_MULTIPLE_MYELOMA_DN	10	0.657	0.0154	0.271	0.0077978	1
GO_ESTABLISHMENT_OF_PROTEIN_LOCALIZATION_TO_VACUOLE	30	0.376	0.0152	0.155	0.0078249	1
GO_REGULATION_OF_ASTROCYTE_DIFFERENTIATION	26	0.344	0.013	0.142	0.0078253	1
GO_POSITIVE_REGULATION_OF_RESPONSE_TO_CYTOKINE_STIMULUS	32	0.346	0.0145	0.143	0.0078283	1
GSE14308_TH1_VS_INDUCED_TREG_UP	181	0.141	0.014	0.0584	0.0078911	1
GO_NEGATIVE_REGULATION_OF_GROWTH	218	0.129	0.014	0.0534	0.0078924	1
GSE7218_UNSTIM_VS_ANTIGEN_STIM_THROUGH_IGM_BCELL_DN	107	0.18	0.0137	0.0745	0.0079535	1
IVANOVA_HEMATOPOIESIS_LATE_PROGENITOR	503	0.0839	0.0137	0.0348	0.0080094	1
GSE43955_1H_VS_20H_ACT_CD4_TCELL_WITH_TGFB_IL6_UP	189	0.138	0.0139	0.0572	0.0080412	1
GSE22886_NEUTROPHIL_VS_MONOCYTE_UP	172	0.144	0.0139	0.0597	0.0080702	1
GO_POSITIVE_REGULATION_OF_FATTY_ACID_METABOLIC_PROCESS	31	0.339	0.014	0.141	0.0080739	1
GSE21678_WT_VS_FOXO1_FOXO3_KO_TREG_DN	167	0.141	0.0135	0.0588	0.0080782	1
GSE3982_EOSINOPHIL_VS_CENT_MEMORY_CD4_TCELL_UP	179	0.138	0.0136	0.0575	0.0081618	1
MORF_USP5	45	0.295	0.0146	0.123	0.0082248	1
GO_POSITIVE_REGULATION_OF_NUCLEOCYTOPLASMIC_TRANSPORT	117	0.175	0.014	0.073	0.0082326	1
GNF2_TST	102	0.19	0.0142	0.0793	0.0082368	1
GO_DYNEIN_BINDING	25	0.334	0.0124	0.14	0.0083293	1
GSE41176_UNSTIM_VS_ANTI_IGM_STIM_BCELL_3H_DN	180	0.141	0.0139	0.059	0.0083959	1
GSE29949_MICROGLIA_BRAIN_VS_MONOCYTE_BONE_MARROW_DN	179	0.137	0.0135	0.0575	0.0085157	1
GSE3982_MAC_VS_TH2_UP	184	0.132	0.0132	0.0556	0.0085785	1
CHESLER_BRAIN_HIGHEST_EXPRESSION	34	0.31	0.0134	0.13	0.0086043	1
GSE7509_FCGRIIB_VS_TNFA_IL1B_IL6_PGE_STIM_DC_UP	168	0.139	0.0133	0.0583	0.008605	1
GSE26343_UNSTIM_VS_LPS_STIM_NFAT5_KO_MACROPHAGE_UP	189	0.136	0.0138	0.0573	0.0086634	1
MODULE_212	308	0.106	0.0136	0.0445	0.0086893	1
MORF_UBE2N	88	0.198	0.0137	0.0834	0.00869	1
GSE41087_WT_VS_FOXP3_MUT_ANTI_CD3_CD28_STIM_CD4_TCELL_UP	178	0.138	0.0136	0.0582	0.0087201	1
MIKKELSEN_NPC_ICP_WITH_H3K27ME3	12	0.595	0.0153	0.25	0.0087241	1
GSE22886_IGA_VS_IGM_MEMORY_BCELL_DN	184	0.134	0.0134	0.0564	0.0087309	1
GO_PROTEIN_PHOSPHATASE_BINDING	116	0.17	0.0135	0.0717	0.0088283	1
GSE44649_NAIVE_VS_ACTIVATED_CD8_TCELL_MIR155_KO_UP	183	0.139	0.0138	0.0585	0.0088338	1
GOTZMANN_EPITHELIAL_TO_MESENCHYMAL_TRANSITION_UP	66	0.232	0.0139	0.0976	0.0088736	1
GSE10239_MEMORY_VS_KLRG1INT_EFF_CD8_TCELL_DN	186	0.132	0.0133	0.0559	0.008927	1
GSE17721_POLYIC_VS_GARDIQUIMOD_0.5H_BMDC_DN	177	0.143	0.014	0.0603	0.0089406	1
GO_MACROMOLECULE_TRANSMEMBRANE_TRANSPORTER_ACTIVITY	20	0.391	0.0129	0.165	0.0090219	1
GSE22886_CD4_TCELL_VS_BCELL_NAIVE_DN	174	0.142	0.0138	0.06	0.0090441	1
GSE42021_CD24HI_VS_CD24INT_TCONV_THYMUS_DN	190	0.135	0.0137	0.0569	0.0090579	1
GO_PROTEIN_PHOSPHATASE_2A_BINDING	27	0.315	0.0121	0.133	0.0091207	1
GNF2_TYK2	30	0.309	0.0125	0.131	0.0092078	1
GO_PRODUCTION_OF_MOLECULAR_MEDIATOR_INVOLVED_IN_INFLAMMATORY_RESPONSE	12	0.613	0.0157	0.26	0.0092079	1
GO_HISTONE_H4_ACETYLATION	38	0.274	0.0125	0.116	0.0092142	1
MELLMAN_TUT1_TARGETS_DN	47	0.254	0.0129	0.108	0.0092473	1
GO_COVALENT_CHROMATIN_MODIFICATION	298	0.104	0.0132	0.0443	0.009256	1
HEDENFALK_BREAST_CANCER_BRCA1_VS_BRCA2	150	0.162	0.0146	0.0688	0.0092782	1
GO_POSTSYNAPTIC_MEMBRANE	183	0.143	0.0142	0.0605	0.0092805	1
GSE43956_WT_VS_SGK1_KO_TH17_DIFFERENTIATED_CD4_TCELL_DN	183	0.14	0.0139	0.0594	0.0093301	1
DOANE_BREAST_CANCER_CLASSES_DN	33	0.316	0.0134	0.134	0.0093979	1
ZWANG_DOWN_BY_2ND_EGF_PULSE	218	0.125	0.0135	0.0531	0.009415	1
ALPHACP1_01	234	0.124	0.014	0.053	0.0094192	1
GO_DICARBOXYLIC_ACID_METABOLIC_PROCESS	97	0.181	0.0131	0.077	0.0095258	1
MANN_RESPONSE_TO_AMIFOSTINE_DN	10	0.678	0.0159	0.289	0.0095301	1
GSE11961_PLASMA_CELL_DAY7_VS_MEMORY_BCELL_DAY40_UP	183	0.131	0.013	0.0558	0.0095337	1
GO_DESMOSOME	24	0.39	0.0141	0.166	0.0096026	1
MIDORIKAWA_AMPLIFIED_IN_LIVER_CANCER	53	0.341	0.0184	0.146	0.0096149	1
MYCMAX_01	237	0.12	0.0136	0.0513	0.009675	1
GO_REGULATION_OF_CHEMOKINE_SECRETION	12	0.56	0.0144	0.239	0.0096885	1
GO_GTP_METABOLIC_PROCESS	21	0.434	0.0147	0.186	0.0096965	1
GO_TRANSCRIPTION_FACTOR_TFTC_COMPLEX	13	0.49	0.0131	0.21	0.0097271	1
GSE17721_POLYIC_VS_PAM3CSK4_8H_BMDC_UP	190	0.129	0.0131	0.0553	0.0097382	1
GO_CHROMATIN_ORGANIZATION	580	0.0784	0.0138	0.0336	0.0097798	1
BARRIER_CANCER_RELAPSE_TUMOR_SAMPLE_UP	15	0.495	0.0142	0.212	0.0097861	1
GO_PRESYNAPTIC_PROCESS_INVOLVED_IN_SYNAPTIC_TRANSMISSION	108	0.174	0.0133	0.0745	0.0098905	1
HOLLEMAN_VINCRISTINE_RESISTANCE_ALL_UP	27	0.364	0.014	0.156	0.0098999	1
GO_PURINE_NTP_DEPENDENT_HELICASE_ACTIVITY	92	0.186	0.0132	0.0797	0.0099186	1
GSE1740_MCSF_VS_MCSF_AND_IFNG_DAY2_DERIVED_MACROPHAGE_WITH_IFNA_STIM_DN	155	0.141	0.013	0.0607	0.0099338	1
MIYAGAWA_TARGETS_OF_EWSR1_ETS_FUSIONS_UP	237	0.127	0.0143	0.0544	0.0099975	1
GSE16386_IL4_VS_IL4_AND_ROSIGLITAZONE_STIM_MACROPHAGE_6H_DN	179	0.135	0.0133	0.0582	0.010081	1
BIOCARTA_PLATELETAPP_PATHWAY	11	0.514	0.0126	0.221	0.010096	1
RTAAACA_FREAC2_01	846	0.066	0.0139	0.0284	0.010117	1
GSE4142_NAIVE_VS_MEMORY_BCELL_DN	187	0.129	0.013	0.0555	0.01013	1
SPIRA_SMOKERS_LUNG_CANCER_UP	35	0.317	0.0139	0.137	0.010177	1
GO_REGULATION_OF_NEUROTRANSMITTER_SECRETION	46	0.261	0.0131	0.113	0.010197	1
GSE27786_BCELL_VS_MONO_MAC_UP	181	0.139	0.0138	0.0599	0.01021	1
GO_ENDONUCLEASE_ACTIVITY_ACTIVE_WITH_EITHER_RIBO_OR_DEOXYRIBONUCLEIC_ACIDS_AND_PRODUCING_5_PHOSPHOMONOESTERS	33	0.293	0.0125	0.126	0.010218	1
YAO_TEMPORAL_RESPONSE_TO_PROGESTERONE_CLUSTER_6	71	0.225	0.014	0.0971	0.010257	1
GSE27786_CD4_VS_CD8_TCELL_UP	190	0.126	0.0128	0.0545	0.010316	1
GSE21927_SPLEEN_VS_C26GM_TUMOR_MONOCYTE_BALBC_DN	168	0.135	0.0129	0.0585	0.010345	1
GO_CARDIOLIPIN_METABOLIC_PROCESS	12	0.471	0.0121	0.204	0.010354	1
REACTOME_CIRCADIAN_CLOCK	50	0.255	0.0133	0.11	0.010373	1
BOYLAN_MULTIPLE_MYELOMA_PCA3_UP	71	0.218	0.0136	0.0943	0.010391	1
GO_EMBRYONIC_SKELETAL_JOINT_DEVELOPMENT	14	0.472	0.0131	0.204	0.010423	1
GO_POSITIVE_REGULATION_OF_PATHWAY_RESTRICTED_SMAD_PROTEIN_PHOSPHORYLATION	46	0.279	0.014	0.121	0.010423	1
GO_CELL_FATE_SPECIFICATION	69	0.212	0.013	0.0918	0.010434	1
REACTOME_CHEMOKINE_RECEPTORS_BIND_CHEMOKINES	51	0.291	0.0154	0.126	0.010439	1
VART_KSHV_INFECTION_ANGIOGENIC_MARKERS_DN	136	0.158	0.0136	0.0685	0.010489	1
GUILLAUMOND_KLF10_TARGETS_UP	51	0.243	0.0128	0.105	0.01052	1
GO_REGULATION_OF_PATHWAY_RESTRICTED_SMAD_PROTEIN_PHOSPHORYLATION	57	0.248	0.0138	0.107	0.01053	1
BIOCARTA_VDR_PATHWAY	12	0.561	0.0144	0.243	0.010569	1
GSE27786_NKCELL_VS_NEUTROPHIL_UP	189	0.129	0.013	0.0559	0.010572	1
GO_NEGATIVE_REGULATION_OF_ADAPTIVE_IMMUNE_RESPONSE	35	0.319	0.014	0.139	0.010715	1
GSE40685_NAIVE_CD4_TCELL_VS_TREG_UP	164	0.143	0.0135	0.0622	0.010717	1
GO_EXTERNAL_ENCAPSULATING_STRUCTURE	10	0.522	0.0122	0.227	0.010723	1
GO_PROTEIN_DEALKYLATION	21	0.365	0.0124	0.159	0.010725	1
SHEDDEN_LUNG_CANCER_GOOD_SURVIVAL_A5	62	0.22	0.0128	0.0957	0.010789	1
GO_POSITIVE_REGULATION_OF_CYTOPLASMIC_TRANSPORT	268	0.111	0.0133	0.0482	0.01083	1
GO_T_HELPER_1_TYPE_IMMUNE_RESPONSE	19	0.37	0.0119	0.161	0.010941	1
GO_REGULATION_OF_VASCULAR_ENDOTHELIAL_GROWTH_FACTOR_PRODUCTION	29	0.349	0.0139	0.153	0.010998	1
GO_REGULATION_OF_PEPTIDYL_SERINE_PHOSPHORYLATION	112	0.183	0.0143	0.08	0.011093	1
GO_PROTEIN_SERINE_THREONINE_PHOSPHATASE_ACTIVITY	61	0.225	0.013	0.0984	0.011166	1
GSE17721_PAM3CSK4_VS_CPG_6H_BMDC_UP	179	0.135	0.0133	0.0593	0.011196	1
GSE3982_BASOPHIL_VS_CENT_MEMORY_CD4_TCELL_UP	183	0.132	0.0131	0.0577	0.011207	1
GO_CELLULAR_AMINO_ACID_METABOLIC_PROCESS	314	0.101	0.0131	0.0442	0.011217	1
GO_PROTEIN_LOCALIZATION_TO_CELL_SURFACE	21	0.389	0.0132	0.171	0.011233	1
GO_POSITIVE_REGULATION_OF_IMMUNE_EFFECTOR_PROCESS	148	0.151	0.0135	0.066	0.011275	1
GO_REGULATION_OF_GLIOGENESIS	88	0.197	0.0136	0.0863	0.01137	1
GO_POSITIVE_REGULATION_OF_PROTEIN_IMPORT	101	0.181	0.0134	0.0797	0.011466	1
GSE17721_PAM3CSK4_VS_CPG_0.5H_BMDC_UP	186	0.134	0.0134	0.0588	0.011494	1
SATO_SILENCED_BY_DEACETYLATION_IN_PANCREATIC_CANCER	40	0.269	0.0126	0.118	0.011645	1
GO_HISTONE_H2A_ACETYLATION	12	0.477	0.0122	0.21	0.01166	1
GSE9960_GRAM_NEG_VS_GRAM_NEG_AND_POS_SEPSIS_PBMC_DN	175	0.126	0.0123	0.0557	0.01167	1
GO_PROTEIN_ACTIVATION_CASCADE	61	0.231	0.0133	0.102	0.011694	1
SIMBULAN_PARP1_TARGETS_UP	29	0.307	0.0122	0.135	0.011727	1
KEGG_GLIOMA	64	0.213	0.0126	0.0944	0.011873	1
LEIN_LOCALIZED_TO_DISTAL_AND_PROXIMAL_DENDRITES	15	0.395	0.0113	0.175	0.011913	1
TSENG_IRS1_TARGETS_UP	104	0.172	0.0129	0.0761	0.011944	1
GO_CALCIUM_DEPENDENT_PHOSPHOLIPID_BINDING	50	0.27	0.0141	0.12	0.011993	1
GO_NEGATIVE_REGULATION_OF_INTRACELLULAR_STEROID_HORMONE_RECEPTOR_SIGNALING_PATHWAY	28	0.341	0.0133	0.151	0.01201	1
GO_CHROMATIN_MODIFICATION	478	0.0802	0.0128	0.0356	0.012142	1
GO_COMPLEMENT_ACTIVATION	41	0.293	0.0139	0.13	0.012233	1
ABDULRAHMAN_KIDNEY_CANCER_VHL_DN	14	0.507	0.014	0.225	0.012251	1
GO_HOMOTYPIC_CELL_CELL_ADHESION	47	0.26	0.0132	0.116	0.012286	1
MODULE_58	19	0.42	0.0135	0.187	0.012298	1
GSE37301_RAG2_KO_VS_RAG2_AND_ETS1_KO_NK_CELL_UP	185	0.125	0.0125	0.0555	0.012383	1
GSE3039_CD4_TCELL_VS_NKT_CELL_UP	186	0.126	0.0127	0.0562	0.012415	1
GSE26488_WT_VS_HDAC7_KO_DOUBLE_POSITIVE_THYMOCYTE_UP	169	0.137	0.0131	0.061	0.012443	1
chr6q21	51	0.285	0.015	0.127	0.012453	1
SPIELMAN_LYMPHOBLAST_EUROPEAN_VS_ASIAN_DN	553	0.0747	0.0128	0.0333	0.012455	1
NGUYEN_NOTCH1_TARGETS_DN	84	0.182	0.0123	0.0811	0.012501	1
GSE12845_IGD_NEG_BLOOD_VS_DARKZONE_GC_TONSIL_BCELL_DN	187	0.131	0.0132	0.0587	0.0126	1
REACTOME_PPARA_ACTIVATES_GENE_EXPRESSION	100	0.171	0.0126	0.0763	0.012606	1
chr5p12	9	0.758	0.0168	0.339	0.012624	1
GO_ALPHA_AMINO_ACID_METABOLIC_PROCESS	214	0.117	0.0126	0.0524	0.012625	1
MORF_UBE2A	42	0.276	0.0132	0.123	0.012629	1
GSE40274_HELIOS_VS_FOXP3_AND_HELIOS_TRANSDUCED_ACTIVATED_CD4_TCELL_DN	182	0.127	0.0126	0.0566	0.012639	1
GO_CHEMOKINE_ACTIVITY	48	0.337	0.0172	0.15	0.012639	1
GO_NUCLEAR_REPLICATION_FORK	37	0.263	0.0118	0.118	0.012686	1
GO_RESPONSE_TO_CADMIUM_ION	40	0.295	0.0138	0.132	0.01269	1
GO_ENDORIBONUCLEASE_ACTIVITY_PRODUCING_5_PHOSPHOMONOESTERS	25	0.327	0.0121	0.146	0.012761	1
CCCACAT_MIR2993P	49	0.27	0.014	0.121	0.012833	1
JIANG_AGING_CEREBRAL_CORTEX_DN	50	0.245	0.0128	0.11	0.012834	1
GSE21927_SPLEEN_VS_TUMOR_MONOCYTE_C57BL6_UP	155	0.135	0.0124	0.0607	0.012876	1
GO_RNA_HELICASE_ACTIVITY	63	0.219	0.0128	0.0982	0.012966	1
MENSSEN_MYC_TARGETS	51	0.236	0.0124	0.106	0.013069	1
GO_RESPONSE_TO_TEMPERATURE_STIMULUS	140	0.148	0.0129	0.0668	0.013121	1
KAAB_FAILED_HEART_ATRIUM_DN	129	0.155	0.013	0.0699	0.0132	1
MCCABE_HOXC6_TARGETS_CANCER_UP	26	0.347	0.0131	0.156	0.013201	1
BIOCARTA_ETS_PATHWAY	18	0.441	0.0138	0.199	0.013247	1
GO_IMMUNE_EFFECTOR_PROCESS	428	0.0887	0.0134	0.04	0.013264	1
GSE46606_IRF4HIGH_VS_WT_CD40L_IL2_IL5_DAY1_STIMULATED_BCELL_DN	192	0.125	0.0127	0.0563	0.013294	1
GO_PLATELET_AGGREGATION	35	0.292	0.0128	0.132	0.013339	1
GO_POSITIVE_REGULATION_OF_TRIGLYCERIDE_LIPASE_ACTIVITY	11	0.701	0.0172	0.316	0.013388	1
WU_CELL_MIGRATION	172	0.134	0.0129	0.0604	0.013424	1
WAGSCHAL_EHMT2_TARGETS_UP	12	0.563	0.0144	0.254	0.013432	1
GO_ENZYME_REGULATOR_ACTIVITY	887	0.0614	0.0132	0.0277	0.013462	1
LEE_LIVER_CANCER_SURVIVAL_UP	167	0.13	0.0124	0.0589	0.013463	1
GSE28726_NAIVE_CD4_TCELL_VS_NAIVE_VA24NEG_NKTCELL_UP	188	0.125	0.0126	0.0566	0.013479	1
GO_POSITIVE_REGULATION_OF_PROTEIN_LOCALIZATION_TO_NUCLEUS	125	0.16	0.0132	0.0723	0.013698	1
GO_U5_SNRNP	16	0.508	0.015	0.23	0.013711	1
GO_POSITIVE_REGULATION_OF_T_CELL_MEDIATED_CYTOTOXICITY	16	0.462	0.0137	0.21	0.013858	1
GSE21670_STAT3_KO_VS_WT_CD4_TCELL_IL6_TREATED_DN	180	0.133	0.0132	0.0605	0.013864	1
GO_MULTIVESICULAR_BODY	36	0.309	0.0137	0.14	0.013928	1
JOSEPH_RESPONSE_TO_SODIUM_BUTYRATE_DN	61	0.215	0.0124	0.0976	0.014011	1
GSE17721_POLYIC_VS_GARDIQUIMOD_12H_BMDC_DN	186	0.129	0.013	0.0588	0.014025	1
GO_HIGH_DENSITY_LIPOPROTEIN_PARTICLE	25	0.409	0.0151	0.186	0.014033	1
MILICIC_FAMILIAL_ADENOMATOUS_POLYPOSIS_DN	9	0.457	0.0101	0.208	0.014066	1
GSE43863_DAY6_EFF_VS_DAY150_MEM_TFH_CD4_TCELL_DN	186	0.128	0.0128	0.0582	0.014083	1
GSE46143_CTRL_VS_LMP2A_TRANSDUCED_CD10_POS_GC_BCELL_DN	189	0.127	0.0129	0.0579	0.014085	1
GO_REGULATION_OF_CELL_ACTIVATION	440	0.0847	0.013	0.0386	0.0141	1
GSE22432_PDC_VS_TGFB1_TREATEDCOMMON_DC_PROGENITOR_UP	184	0.125	0.0125	0.0572	0.014346	1
GO_ADAPTIVE_IMMUNE_RESPONSE_BASED_ON_SOMATIC_RECOMBINATION_OF_IMMUNE_RECEPTORS_BUILT_FROM_IMMUNOGLOBULIN_SUPERFAMILY_DOMAINS	112	0.168	0.0132	0.077	0.014379	1
GO_ACUTE_INFLAMMATORY_RESPONSE	71	0.205	0.0128	0.0937	0.014382	1
KRAS.LUNG.BREAST_UP.V1_UP	124	0.157	0.0129	0.0719	0.014447	1
GO_POSITIVE_REGULATION_OF_DNA_DAMAGE_RESPONSE_SIGNAL_TRANSDUCTION_BY_P53_CLASS_MEDIATOR	13	0.516	0.0138	0.236	0.014495	1
GO_BASAL_TRANSCRIPTION_MACHINERY_BINDING	23	0.364	0.0129	0.167	0.0145	1
GO_NEUROMUSCULAR_SYNAPTIC_TRANSMISSION	26	0.353	0.0133	0.162	0.014513	1
GO_PROTEIN_KINASE_C_ACTIVITY	16	0.393	0.0116	0.18	0.014525	1
GO_POSITIVE_REGULATION_OF_SIGNAL_TRANSDUCTION_BY_P53_CLASS_MEDIATOR	17	0.423	0.0129	0.194	0.014541	1
CEBPA_01	213	0.118	0.0126	0.0538	0.014549	1
CERVERA_SDHB_TARGETS_1_DN	35	0.287	0.0126	0.132	0.014555	1
BANDRES_RESPONSE_TO_CARMUSTIN_MGMT_24HR_DN	30	0.293	0.0119	0.134	0.014708	1
GSE8835_HEALTHY_VS_CLL_CD4_TCELL_DN	179	0.13	0.0128	0.0597	0.014735	1
CAFFAREL_RESPONSE_TO_THC_8HR_5_UP	13	0.378	0.0101	0.174	0.014751	1
GO_REGULATION_OF_FILOPODIUM_ASSEMBLY	34	0.291	0.0125	0.134	0.014846	1
GO_CYTOKINE_RECEPTOR_BINDING	263	0.116	0.0138	0.0533	0.014861	1
GO_PROTEIN_IMPORT_INTO_NUCLEUS_TRANSLOCATION	28	0.324	0.0127	0.149	0.014884	1
GSE23925_DARK_ZONE_VS_NAIVE_BCELL_UP	187	0.127	0.0128	0.0583	0.014889	1
GO_PROTEIN_CHROMOPHORE_LINKAGE	10	0.535	0.0125	0.246	0.014924	1
MACLACHLAN_BRCA1_TARGETS_DN	15	0.395	0.0113	0.182	0.014937	1
GCM_DDX11	43	0.257	0.0124	0.118	0.014949	1
ROPERO_HDAC2_TARGETS	99	0.163	0.012	0.075	0.01496	1
GO_REGULATION_OF_FIBRINOLYSIS	14	0.4	0.0111	0.184	0.014988	1
EVI1_06	20	0.357	0.0118	0.164	0.015002	1
GO_POSITIVE_REGULATION_OF_COAGULATION	24	0.315	0.0114	0.145	0.015013	1
GO_SIGNALING_PATTERN_RECOGNITION_RECEPTOR_ACTIVITY	17	0.374	0.0114	0.172	0.015055	1
GO_RECEPTOR_COMPLEX	308	0.0992	0.0128	0.0457	0.015056	1
PRC1_BMI_UP.V1_DN	166	0.133	0.0126	0.0612	0.015081	1
GSE8621_UNSTIM_VS_LPS_PRIMED_UNSTIM_MACROPHAGE_DN	181	0.124	0.0123	0.0574	0.015256	1
GO_WNT_PROTEIN_BINDING	28	0.322	0.0126	0.149	0.015312	1
GSE3982_DC_VS_MAC_LPS_STIM_DN	177	0.124	0.0122	0.0576	0.015342	1
GSE9650_GP33_VS_GP276_LCMV_SPECIFIC_EXHAUSTED_CD8_TCELL_UP	186	0.129	0.0129	0.0595	0.015349	1
GO_REGULATION_OF_SERINE_TYPE_PEPTIDASE_ACTIVITY	12	0.58	0.0149	0.269	0.015356	1
GAUSSMANN_MLL_AF4_FUSION_TARGETS_F_DN	31	0.298	0.0123	0.138	0.015395	1
GSE3982_MAC_VS_NKCELL_DN	178	0.125	0.0123	0.058	0.015401	1
GO_B_CELL_PROLIFERATION	36	0.346	0.0154	0.161	0.015675	1
GSE13484_UNSTIM_VS_3H_YF17D_VACCINE_STIM_PBMC_UP	183	0.126	0.0126	0.0586	0.015683	1
GNF2_MSN	21	0.356	0.0121	0.165	0.01569	1
REACTOME_ELEVATION_OF_CYTOSOLIC_CA2_LEVELS	8	0.683	0.0143	0.318	0.015785	1
YAO_TEMPORAL_RESPONSE_TO_PROGESTERONE_CLUSTER_0	70	0.191	0.0118	0.0888	0.01588	1
GSE3982_BCELL_VS_EFF_MEMORY_CD4_TCELL_UP	178	0.125	0.0123	0.0584	0.015882	1
GO_REGULATION_OF_ALPHA_AMINO_3_HYDROXY_5_METHYL_4_ISOXAZOLE_PROPIONATE_SELECTIVE_GLUTAMATE_RECEPTOR_ACTIVITY	18	0.419	0.0131	0.195	0.015999	1
GABRIELY_MIR21_TARGETS	268	0.1	0.012	0.0467	0.016006	1
chr13q34	32	0.395	0.0165	0.184	0.016016	1
GSE36392_EOSINOPHIL_VS_NEUTROPHIL_IL25_TREATED_LUNG_UP	189	0.116	0.0118	0.0543	0.016018	1
GSE2706_R848_VS_R848_AND_LPS_8H_STIM_DC_DN	165	0.133	0.0126	0.0621	0.016043	1
RAMPON_ENRICHED_LEARNING_ENVIRONMENT_LATE_UP	22	0.383	0.0133	0.179	0.016075	1
MORF_PPP2R5E	76	0.182	0.0117	0.085	0.016083	1
HAHTOLA_MYCOSIS_FUNGOIDES_SKIN_UP	168	0.128	0.0122	0.0596	0.016142	1
CEBP_Q2	205	0.117	0.0123	0.0546	0.016253	1
GSE10240_IL22_VS_IL22_AND_IL17_STIM_PRIMARY_BRONCHIAL_EPITHELIAL_CELLS_DN	188	0.122	0.0124	0.0573	0.016258	1
GO_POSITIVE_REGULATION_OF_SMOOTH_MUSCLE_CONTRACTION	29	0.31	0.0123	0.145	0.016318	1
GSE3920_UNTREATED_VS_IFNB_TREATED_ENDOTHELIAL_CELL_UP	185	0.123	0.0123	0.0576	0.016344	1
GSE28737_FOLLICULAR_VS_MARGINAL_ZONE_BCELL_DN	183	0.123	0.0122	0.0574	0.016353	1
MORF_RFC4	142	0.136	0.0119	0.0636	0.01639	1
GO_NEGATIVE_REGULATION_OF_HOMOTYPIC_CELL_CELL_ADHESION	96	0.18	0.013	0.0844	0.016434	1
KAECH_DAY15_EFF_VS_MEMORY_CD8_TCELL_UP	186	0.125	0.0125	0.0585	0.016448	1
OCT1_01	236	0.113	0.0128	0.053	0.016483	1
GO_PEPTIDYL_GLUTAMIC_ACID_MODIFICATION	26	0.299	0.0113	0.14	0.016612	1
ZAMORA_NOS2_TARGETS_DN	92	0.171	0.0121	0.0802	0.016664	1
GO_CIRCADIAN_RHYTHM	133	0.142	0.0121	0.0669	0.016695	1
WANG_BARRETTS_ESOPHAGUS_DN	24	0.341	0.0124	0.16	0.016726	1
GO_SECRETION_BY_CELL	455	0.08	0.0125	0.0376	0.01675	1
NAGY_TFTC_COMPONENTS_HUMAN	19	0.368	0.0119	0.173	0.016796	1
KEGG_COMPLEMENT_AND_COAGULATION_CASCADES	63	0.212	0.0124	0.0996	0.016843	1
GSE24142_EARLY_THYMIC_PROGENITOR_VS_DN3_THYMOCYTE_ADULT_DN	184	0.123	0.0123	0.0581	0.016895	1
ACEVEDO_LIVER_CANCER_WITH_H3K27ME3_UP	232	0.118	0.0132	0.0555	0.01692	1
GSE17721_0.5H_VS_24H_POLYIC_BMDC_DN	183	0.123	0.0123	0.0581	0.016985	1
GO_NEURAL_NUCLEUS_DEVELOPMENT	61	0.217	0.0125	0.103	0.017063	1
GSE9037_CTRL_VS_LPS_4H_STIM_IRAK4_KO_BMDM_DN	190	0.118	0.012	0.0558	0.017122	1
ACATTCC_MIR1_MIR206	277	0.105	0.0128	0.0496	0.017172	1
GO_REGULATION_OF_EXTENT_OF_CELL_GROWTH	94	0.167	0.012	0.0791	0.017192	1
ATAACCT_MIR154	59	0.212	0.012	0.1	0.017249	1
GSE6092_B_BURGDOFERI_VS_B_BURGDORFERI_AND_IFNG_STIM_ENDOTHELIAL_CELL_UP	164	0.123	0.0116	0.0582	0.017251	1
GO_REGULATION_OF_LEUKOCYTE_PROLIFERATION	197	0.122	0.0126	0.0577	0.01726	1
GAVIN_FOXP3_TARGETS_CLUSTER_P4	95	0.175	0.0126	0.083	0.017293	1
GSE32986_UNSTIM_VS_GMCSF_AND_CURDLAN_LOWDOSE_STIM_DC_UP	187	0.12	0.0121	0.0569	0.017364	1
GO_ESTROGEN_BIOSYNTHETIC_PROCESS	11	0.56	0.0137	0.266	0.017479	1
GO_INFLAMMATORY_RESPONSE	431	0.0833	0.0126	0.0395	0.017522	1
GSE13547_WT_VS_ZFX_KO_BCELL_ANTI_IGM_STIM_2H_UP	167	0.128	0.0122	0.0608	0.017565	1
GAZDA_DIAMOND_BLACKFAN_ANEMIA_ERYTHROID_DN	450	0.0781	0.0121	0.0371	0.017593	1
GO_HELICASE_ACTIVITY	143	0.135	0.0119	0.0641	0.0176	1
REACTOME_COMMON_PATHWAY	14	0.373	0.0103	0.177	0.017703	1
GSE1925_CTRL_VS_IFNG_PRIMED_MACROPHAGE_DN	187	0.124	0.0125	0.0591	0.017729	1
GO_NEGATIVE_REGULATION_OF_ACTIN_FILAMENT_POLYMERIZATION	42	0.248	0.0119	0.118	0.017785	1
GO_NEGATIVE_REGULATION_OF_TRANSMEMBRANE_RECEPTOR_PROTEIN_SERINE_THREONINE_KINASE_SIGNALING_PATHWAY	99	0.176	0.0129	0.0839	0.01783	1
GSE8835_CD4_VS_CD8_TCELL_CLL_PATIENT_UP	187	0.124	0.0125	0.0591	0.017837	1
GO_BLASTOCYST_DEVELOPMENT	61	0.208	0.012	0.0991	0.017933	1
MIKKELSEN_ES_LCP_WITH_H3K4ME3	128	0.142	0.0118	0.0676	0.017965	1
GO_REGULATION_OF_STRIATED_MUSCLE_CELL_APOPTOTIC_PROCESS	22	0.358	0.0124	0.171	0.017995	1
GO_CELLULAR_RESPONSE_TO_CADMIUM_ION	15	0.538	0.0154	0.257	0.018027	1
GO_EXOCYTOSIS	289	0.101	0.0126	0.0481	0.01806	1
SHETH_LIVER_CANCER_VS_TXNIP_LOSS_PAM5	84	0.184	0.0124	0.0877	0.018071	1
GO_CYTOPLASMIC_MRNA_PROCESSING_BODY_ASSEMBLY	13	0.374	0.00998	0.179	0.018083	1
GO_RESPONSE_TO_PROSTAGLANDIN	32	0.279	0.0117	0.133	0.018083	1
GSE25088_WT_VS_STAT6_KO_MACROPHAGE_ROSIGLITAZONE_AND_IL4_STIM_UP	182	0.12	0.012	0.0575	0.018145	1
GSE5589_UNSTIM_VS_45MIN_LPS_AND_IL10_STIM_MACROPHAGE_UP	187	0.122	0.0122	0.058	0.018159	1
LEE_RECENT_THYMIC_EMIGRANT	199	0.116	0.0121	0.0555	0.018165	1
GSE40277_EOS_AND_LEF1_TRANSDUCED_VS_GATA1_AND_SATB1_TRANSDUCED_CD4_TCELL_DN	191	0.116	0.0118	0.0555	0.018244	1
GSE12963_ENV_NEF_VS_ENV_NEF_AND_VPR_DEFICIENT_HIV1_INF_CD4_TCELL_DN	137	0.144	0.0124	0.0688	0.018303	1
GO_CALCIUM_ION_REGULATED_EXOCYTOSIS_OF_NEUROTRANSMITTER	31	0.306	0.0126	0.147	0.018421	1
GO_MONOCYTE_CHEMOTAXIS	41	0.311	0.0147	0.149	0.018455	1
GSE12366_NAIVE_VS_MEMORY_BCELL_UP	164	0.121	0.0114	0.0578	0.018483	1
GO_CYTOKINE_PRODUCTION_INVOLVED_IN_IMMUNE_RESPONSE	17	0.418	0.0128	0.201	0.01849	1
HANSON_HRAS_SIGNALING_VIA_NFKB	22	0.321	0.0111	0.154	0.018536	1
MORF_NOS2A	262	0.0985	0.0117	0.0472	0.018565	1
GO_VENTRICULAR_CARDIAC_MUSCLE_CELL_DIFFERENTIATION	19	0.429	0.0138	0.206	0.018657	1
GO_POSITIVE_REGULATION_OF_HUMORAL_IMMUNE_RESPONSE	14	0.448	0.0124	0.215	0.018676	1
GSE3337_CTRL_VS_16H_IFNG_IN_CD8POS_DC_UP	189	0.12	0.0122	0.0579	0.018725	1
GO_POSITIVE_REGULATION_OF_TYPE_2_IMMUNE_RESPONSE	14	0.46	0.0127	0.221	0.018778	1
BIOCARTA_ERYTH_PATHWAY	15	0.406	0.0116	0.195	0.018816	1
GO_ENZYME_ACTIVATOR_ACTIVITY	441	0.0791	0.0121	0.038	0.018816	1
GO_REGULATION_OF_ANATOMICAL_STRUCTURE_SIZE	442	0.0776	0.0119	0.0374	0.018827	1
GO_POSITIVE_REGULATION_OF_CELL_PROLIFERATION	770	0.0608	0.0122	0.0293	0.018847	1
GO_POSITIVE_REGULATION_OF_GLIOGENESIS	46	0.254	0.0127	0.122	0.018872	1
GSE40068_CXCR5NEG_BCL6NEG_CD4_TCELL_VS_CXCR5POS_BCL6NEG_TFH_UP	187	0.117	0.0118	0.0564	0.018878	1
GACAGGG_MIR339	64	0.228	0.0135	0.11	0.018911	1
GO_MUSCLE_CELL_PROLIFERATION	18	0.395	0.0124	0.19	0.018927	1
GSE13522_CTRL_VS_T_CRUZI_Y_STRAIN_INF_SKIN_IFNAR_KO_DN	188	0.121	0.0122	0.0583	0.019033	1
GO_MITOTIC_CELL_CYCLE_ARREST	12	0.489	0.0125	0.236	0.019054	1
GO_REGULATION_OF_SMOOTH_MUSCLE_CONTRACTION	59	0.211	0.012	0.102	0.019137	1
GO_TRANSFORMING_GROWTH_FACTOR_BETA_RECEPTOR_BINDING	48	0.25	0.0128	0.121	0.019196	1
GO_REGULATION_OF_GLIAL_CELL_DIFFERENTIATION	57	0.217	0.0121	0.105	0.019215	1
GO_NEGATIVE_REGULATION_OF_CELL_CELL_ADHESION	131	0.147	0.0124	0.0711	0.019222	1
TTTGCAG_MIR518A2	190	0.117	0.0119	0.0565	0.019259	1
GSE29618_LAIV_VS_TIV_FLU_VACCINE_DAY7_MDC_DN	175	0.12	0.0117	0.0582	0.019262	1
SATO_SILENCED_EPIGENETICALLY_IN_PANCREATIC_CANCER	42	0.23	0.011	0.111	0.019274	1
GO_REGULATION_OF_PROTEIN_OLIGOMERIZATION	31	0.286	0.0118	0.138	0.01935	1
HERNANDEZ_MITOTIC_ARREST_BY_DOCETAXEL_1_UP	26	0.328	0.0124	0.159	0.019382	1
GSE5503_LIVER_DC_VS_PLN_DC_ACTIVATED_ALLOGENIC_TCELL_UP	188	0.116	0.0117	0.0562	0.019438	1
GSE14415_NATURAL_TREG_VS_FOXP3_KO_NATURAL_TREG_DN	141	0.142	0.0124	0.0688	0.019512	1
chr2p14	26	0.323	0.0122	0.157	0.01955	1
GO_CELL_CYCLE_G1_S_PHASE_TRANSITION	104	0.156	0.0117	0.0754	0.019646	1
GSE41867_NAIVE_VS_DAY15_LCMV_ARMSTRONG_EFFECTOR_CD8_TCELL_UP	192	0.111	0.0113	0.0539	0.019665	1
MODULE_76	78	0.185	0.0121	0.0898	0.019732	1
GO_REGULATION_OF_DEVELOPMENT_HETEROCHRONIC	12	0.466	0.0119	0.226	0.019755	1
GO_PROTEIN_BINDING_INVOLVED_IN_CELL_ADHESION	17	0.411	0.0125	0.2	0.019781	1
GSE15330_HSC_VS_GRANULOCYTE_MONOCYTE_PROGENITOR_DN	181	0.117	0.0116	0.057	0.019795	1
MORF_MSH2	59	0.214	0.0121	0.104	0.019821	1
BARRIER_COLON_CANCER_RECURRENCE_UP	39	0.266	0.0123	0.129	0.019883	1
GO_CIRCADIAN_REGULATION_OF_GENE_EXPRESSION	54	0.212	0.0115	0.103	0.019889	1
GO_COMPACT_MYELIN	14	0.427	0.0118	0.208	0.019896	1
GSE12366_GC_BCELL_VS_PLASMA_CELL_UP	178	0.115	0.0113	0.0562	0.019898	1
BIOCARTA_IL4_PATHWAY	10	0.512	0.012	0.249	0.019899	1
VALK_AML_CLUSTER_4	25	0.34	0.0126	0.165	0.019909	1
GSE3982_EOSINOPHIL_VS_NKCELL_UP	183	0.122	0.0121	0.0592	0.019928	1
ZEMBUTSU_SENSITIVITY_TO_DOXORUBICIN	15	0.424	0.0121	0.206	0.019949	1
GSE17721_PAM3CSK4_VS_CPG_16H_BMDC_UP	179	0.118	0.0117	0.0576	0.01995	1
GO_BLASTOCYST_GROWTH	16	0.367	0.0109	0.179	0.020044	1
GSE13485_CTRL_VS_DAY3_YF17D_VACCINE_PBMC_DN	180	0.121	0.012	0.059	0.020093	1
LEE_AGING_MUSCLE_UP	43	0.239	0.0116	0.117	0.02012	1
GSE8921_UNSTIM_0H_VS_TLR1_2_STIM_MONOCYTE_6H_UP	185	0.119	0.0119	0.0582	0.020214	1
GO_REGULATION_OF_T_CELL_PROLIFERATION	139	0.144	0.0126	0.0705	0.020226	1
GSE33292_DN3_THYMOCYTE_VS_TCF1_KO_TCELL_LYMPHOMA_UP	185	0.116	0.0116	0.0564	0.020235	1
GO_PROTEIN_HETEROOLIGOMERIZATION	111	0.17	0.0132	0.083	0.020313	1
GO_ENDODERM_DEVELOPMENT	67	0.186	0.0112	0.0907	0.020353	1
GO_ACETYLTRANSFERASE_COMPLEX	79	0.177	0.0116	0.0867	0.020358	1
NGO_MALIGNANT_GLIOMA_1P_LOH	15	0.445	0.0128	0.218	0.020457	1
REACTOME_METABOLISM_OF_VITAMINS_AND_COFACTORS	49	0.246	0.0127	0.12	0.020467	1
BANDRES_RESPONSE_TO_CARMUSTIN_WITHOUT_MGMT_24HR_UP	12	0.49	0.0125	0.239	0.020477	1
MORI_MATURE_B_LYMPHOCYTE_UP	86	0.172	0.0118	0.0841	0.020485	1
PID_MAPK_TRK_PATHWAY	33	0.282	0.012	0.138	0.020491	1
GO_REGULATION_OF_ALPHA_BETA_T_CELL_ACTIVATION	65	0.196	0.0117	0.0961	0.020504	1
GO_INNATE_IMMUNE_RESPONSE	540	0.0737	0.0125	0.0361	0.020671	1
GSE26495_NAIVE_VS_PD1LOW_CD8_TCELL_DN	187	0.114	0.0115	0.056	0.020792	1
GSE39152_BRAIN_VS_SPLEEN_CD103_NEG_MEMORY_CD8_TCELL_UP	189	0.111	0.0113	0.0547	0.020908	1
GO_POSITIVE_REGULATION_OF_MRNA_METABOLIC_PROCESS	42	0.239	0.0115	0.118	0.02095	1
GSE33162_HDAC3_KO_VS_HDAC3_KO_MACROPHAGE_DN	183	0.114	0.0113	0.0559	0.020953	1
GO_SINGLE_ORGANISM_CELL_ADHESION	436	0.0779	0.0119	0.0383	0.020978	1
GO_SOMITE_DEVELOPMENT	73	0.191	0.012	0.0938	0.021003	1
GSE20715_0H_VS_6H_OZONE_TLR4_KO_LUNG_DN	190	0.116	0.0118	0.0572	0.021019	1
NAKAMURA_TUMOR_ZONE_PERIPHERAL_VS_CENTRAL_DN	560	0.0677	0.0117	0.0334	0.021136	1
GO_POSITIVE_REGULATION_OF_CYTOKINE_PRODUCTION	348	0.0848	0.0116	0.0418	0.021138	1
TORCHIA_TARGETS_OF_EWSR1_FLI1_FUSION_TOP20_UP	18	0.358	0.0112	0.176	0.02116	1
MORF_PPP6C	98	0.17	0.0124	0.0839	0.021213	1
GSE17721_CTRL_VS_PAM3CSK4_0.5H_BMDC_UP	187	0.114	0.0115	0.0561	0.02124	1
GSE46606_UNSTIM_VS_CD40L_IL2_IL5_3DAY_STIMULATED_IRF4_KO_BCELL_UP	154	0.123	0.0112	0.0606	0.021269	1
GO_REGULATION_OF_LIPID_BIOSYNTHETIC_PROCESS	122	0.148	0.012	0.0728	0.021271	1
GO_REGULATION_OF_CELLULAR_COMPONENT_SIZE	314	0.0884	0.0115	0.0436	0.021276	1
GO_REGULATION_OF_NEUROTRANSMITTER_LEVELS	176	0.12	0.0117	0.0589	0.021284	1
GSE43957_UNTREATED_VS_NACL_TREATED_ANTI_CD3_CD28_STIM_CD4_TCELL_UP	188	0.114	0.0115	0.0561	0.021424	1
BAUS_TFF2_TARGETS_DN	10	0.632	0.0148	0.312	0.021463	1
OCT1_Q5_01	234	0.108	0.0122	0.0535	0.021472	1
SMID_BREAST_CANCER_NORMAL_LIKE_UP	428	0.077	0.0117	0.0381	0.021474	1
SEIKE_LUNG_CANCER_POOR_SURVIVAL	10	0.543	0.0127	0.268	0.021505	1
GSE21380_TFH_VS_GERMINAL_CENTER_TFH_CD4_TCELL_UP	183	0.114	0.0114	0.0564	0.021519	1
GO_LYSOSOMAL_TRANSPORT	62	0.199	0.0116	0.0986	0.021602	1
GO_NEGATIVE_REGULATION_OF_PROTEIN_POLYMERIZATION	53	0.211	0.0114	0.105	0.021616	1
GO_AROMATIC_AMINO_ACID_FAMILY_CATABOLIC_PROCESS	20	0.345	0.0114	0.171	0.021721	1
GO_ORGANIC_ACID_TRANSMEMBRANE_TRANSPORT	94	0.167	0.012	0.0827	0.02175	1
MAGRANGEAS_MULTIPLE_MYELOMA_IGLL_VS_IGLK_UP	39	0.252	0.0116	0.125	0.021781	1
GSE20152_HTNFA_OVERXPRESS_ANKLE_VS_CTRL_SPHK1_KO_ANKLE_DN	180	0.118	0.0117	0.0586	0.021836	1
GSE41867_DAY15_EFFECTOR_VS_DAY30_MEMORY_CD8_TCELL_LCMV_ARMSTRONG_DN	166	0.12	0.0114	0.0595	0.02185	1
E2F_Q4_01	217	0.114	0.0124	0.0567	0.02186	1
GSE37301_PRO_BCELL_VS_GRANULOCYTE_MONOCYTE_PROGENITOR_DN	165	0.119	0.0112	0.0589	0.021914	1
REACTOME_HS_GAG_DEGRADATION	17	0.404	0.0123	0.2	0.021922	1
GSE15624_CTRL_VS_6H_HALOFUGINONE_TREATED_CD4_TCELL_DN	150	0.129	0.0116	0.064	0.021994	1
GSE23505_IL6_IL1_VS_IL6_IL1_TGFB_TREATED_CD4_TCELL_UP	190	0.109	0.0111	0.0543	0.022243	1
DIRMEIER_LMP1_RESPONSE_LATE_UP	55	0.207	0.0113	0.103	0.022287	1
GO_LEUKOCYTE_DEGRANULATION	29	0.306	0.0122	0.152	0.02232	1
GSE18791_CTRL_VS_NEWCASTLE_VIRUS_DC_16H_DN	171	0.121	0.0117	0.0604	0.022333	1
GO_NEGATIVE_REGULATION_OF_BMP_SIGNALING_PATHWAY	40	0.252	0.0118	0.126	0.0224	1
GO_ENDOCYTIC_VESICLE_LUMEN	17	0.34	0.0104	0.17	0.022423	1
AP2_Q6_01	251	0.0988	0.0115	0.0493	0.022441	1
AGCGCTT_MIR518F_MIR518E_MIR518A	16	0.384	0.0114	0.192	0.022453	1
GSE43863_DAY6_EFF_VS_DAY150_MEM_TH1_CD4_TCELL_DN	187	0.117	0.0117	0.0582	0.022518	1
STK33_NOMO_DN	244	0.1	0.0115	0.0499	0.022528	1
MCCABE_BOUND_BY_HOXC6	390	0.0798	0.0115	0.0398	0.022568	1
GSE17721_CTRL_VS_POLYIC_0.5H_BMDC_DN	194	0.113	0.0116	0.0565	0.022603	1
GO_PROTEIN_CARBOXYLATION	10	0.412	0.00964	0.206	0.022611	1
GO_PROTEIN_TRIMERIZATION	37	0.252	0.0113	0.126	0.022658	1
GSE9988_ANTI_TREM1_VS_LPS_MONOCYTE_DN	179	0.118	0.0116	0.0587	0.022695	1
GRAHAM_CML_QUIESCENT_VS_CML_DIVIDING_UP	23	0.338	0.012	0.169	0.022705	1
GO_ENDOCYTOSIS	460	0.0739	0.0116	0.037	0.022711	1
GO_LEUKOCYTE_MEDIATED_IMMUNITY	144	0.143	0.0127	0.0716	0.02274	1
chr2p	9	0.479	0.0106	0.24	0.022805	1
GO_REGULATION_OF_VESICLE_FUSION	58	0.223	0.0125	0.111	0.022857	1
BIOCARTA_PITX2_PATHWAY	15	0.403	0.0115	0.202	0.022905	1
GSE3720_LPS_VS_PMA_STIM_VD1_GAMMADELTA_TCELL_UP	131	0.14	0.0118	0.0703	0.022935	1
GO_POSITIVE_REGULATION_OF_T_CELL_PROLIFERATION	90	0.169	0.0119	0.0848	0.022984	1
GSE360_DC_VS_MAC_L_MAJOR_DN	180	0.12	0.0119	0.0601	0.022992	1
GSE2770_TGFB_AND_IL4_VS_IL4_TREATED_ACT_CD4_TCELL_2H_UP	184	0.109	0.0109	0.0546	0.022993	1
GO_SIGNAL_PEPTIDE_PROCESSING	21	0.297	0.0101	0.149	0.02304	1
MISHRA_CARCINOMA_ASSOCIATED_FIBROBLAST_DN	21	0.331	0.0112	0.166	0.02311	1
LOCKWOOD_AMPLIFIED_IN_LUNG_CANCER	209	0.121	0.0129	0.0609	0.023127	1
GO_PODOSOME	23	0.326	0.0116	0.164	0.02319	1
GO_REGULATION_OF_ENERGY_HOMEOSTASIS	17	0.409	0.0125	0.205	0.023232	1
YIH_RESPONSE_TO_ARSENITE_C2	18	0.337	0.0106	0.169	0.023233	1
GSE3039_CD4_TCELL_VS_ALPHABETA_CD8_TCELL_UP	185	0.109	0.0109	0.0547	0.023294	1
KRAS.600.LUNG.BREAST_UP.V1_UP	250	0.0997	0.0116	0.0501	0.023304	1
REACTOME_CIRCADIAN_REPRESSION_OF_EXPRESSION_BY_REV_ERBA	21	0.346	0.0117	0.174	0.023408	1
IYENGAR_RESPONSE_TO_ADIPOCYTE_FACTORS	10	0.489	0.0114	0.246	0.023426	1
GO_SCF_DEPENDENT_PROTEASOMAL_UBIQUITIN_DEPENDENT_PROTEIN_CATABOLIC_PROCESS	23	0.324	0.0115	0.163	0.02344	1
MORF_CD8A	111	0.142	0.011	0.0712	0.023455	1
GO_COENZYME_METABOLIC_PROCESS	244	0.0983	0.0113	0.0495	0.023488	1
ALONSO_METASTASIS_UP	184	0.114	0.0114	0.0576	0.023561	1
GO_EXOCYTIC_VESICLE	135	0.131	0.0113	0.0662	0.023608	1
GATA_C	239	0.103	0.0118	0.0521	0.02365	1
GSE23502_WT_VS_HDC_KO_MYELOID_DERIVED_SUPPRESSOR_CELL_BM_UP	187	0.117	0.0117	0.0588	0.023675	1
chr15q21	81	0.223	0.0148	0.112	0.023706	1
GSE12845_PRE_GC_VS_DARKZONE_GC_TONSIL_BCELL_DN	180	0.121	0.0119	0.061	0.023721	1
GO_RHYTHMIC_BEHAVIOR	19	0.357	0.0115	0.18	0.023844	1
AP3_Q6	225	0.107	0.0118	0.0538	0.023846	1
HOEGERKORP_CD44_TARGETS_TEMPORAL_UP	11	0.463	0.0114	0.234	0.023914	1
GSE36888_STAT5_AB_KNOCKIN_VS_WT_TCELL_IL2_TREATED_6H_UP	179	0.116	0.0114	0.0585	0.023931	1
PID_SMAD2_3NUCLEAR_PATHWAY	76	0.183	0.0118	0.0925	0.024004	1
GSE15330_HSC_VS_LYMPHOID_PRIMED_MULTIPOTENT_PROGENITOR_UP	186	0.115	0.0115	0.0582	0.024159	1
GO_HEAT_SHOCK_PROTEIN_BINDING	85	0.172	0.0117	0.0873	0.024196	1
GSE34006_WT_VS_A2AR_KO_TREG_UP	189	0.114	0.0116	0.058	0.024253	1
BERENJENO_ROCK_SIGNALING_NOT_VIA_RHOA_DN	44	0.237	0.0116	0.12	0.024298	1
GSE17721_0.5H_VS_12H_PAM3CSK4_BMDC_DN	180	0.114	0.0113	0.058	0.024317	1
GSE12845_IGD_NEG_BLOOD_VS_NAIVE_TONSIL_BCELL_DN	186	0.112	0.0112	0.0568	0.024382	1
GO_REGULATION_OF_IRE1_MEDIATED_UNFOLDED_PROTEIN_RESPONSE	13	0.378	0.0101	0.192	0.02445	1
INGA_TP53_TARGETS	16	0.37	0.0109	0.188	0.024498	1
GO_POSITIVE_REGULATION_OF_ESTABLISHMENT_OF_PROTEIN_LOCALIZATION	484	0.0699	0.0112	0.0355	0.024532	1
MORF_BCL2L11	162	0.117	0.011	0.0596	0.024573	1
GO_GDP_BINDING	46	0.224	0.0112	0.114	0.024679	1
GSE43955_1H_VS_10H_ACT_CD4_TCELL_UP	191	0.114	0.0116	0.0583	0.024705	1
GSE13306_RA_VS_UNTREATED_MEM_CD4_TCELL_UP	184	0.114	0.0114	0.0582	0.024707	1
GO_NEGATIVE_REGULATION_OF_TISSUE_REMODELING	17	0.386	0.0118	0.197	0.024806	1
PASQUALUCCI_LYMPHOMA_BY_GC_STAGE_UP	263	0.0969	0.0115	0.0494	0.0249	1
ELF1_Q6	222	0.108	0.0119	0.0552	0.024928	1
GO_POSITIVE_REGULATION_OF_VASCULAR_ENDOTHELIAL_GROWTH_FACTOR_PRODUCTION	24	0.327	0.0119	0.167	0.024936	1
AIYAR_COBRA1_TARGETS_UP	37	0.291	0.0131	0.148	0.024963	1
GSE2770_UNTREATED_VS_ACT_CD4_TCELL_6H_DN	183	0.115	0.0115	0.0587	0.024995	1
GSE38697_LIGHT_ZONE_VS_DARK_ZONE_BCELL_DN	112	0.136	0.0106	0.0695	0.025009	1
BIOCARTA_STATHMIN_PATHWAY	19	0.356	0.0115	0.181	0.025055	1
GO_COFACTOR_BIOSYNTHETIC_PROCESS	155	0.119	0.0109	0.0609	0.025063	1
MOHANKUMAR_TLX1_TARGETS_DN	165	0.122	0.0115	0.0621	0.025066	1
MIKKELSEN_ES_HCP_WITH_H3_UNMETHYLATED	54	0.192	0.0105	0.0983	0.025085	1
GO_REGULATION_OF_ACUTE_INFLAMMATORY_RESPONSE	68	0.182	0.0111	0.093	0.02509	1
CCACACA_MIR147	55	0.202	0.011	0.103	0.025184	1
GO_POSITIVE_REGULATION_OF_GROWTH	223	0.099	0.0109	0.0506	0.025241	1
GSE19198_6H_VS_24H_IL21_TREATED_TCELL_DN	182	0.113	0.0112	0.0577	0.025258	1
GNF2_IGF1	25	0.289	0.0107	0.148	0.025276	1
GSE11961_PLASMA_CELL_DAY7_VS_GERMINAL_CENTER_BCELL_DAY40_UP	184	0.119	0.0119	0.0611	0.025308	1
GO_REGULATION_OF_PROTEIN_TARGETING_TO_MITOCHONDRION	93	0.156	0.0111	0.0796	0.025328	1
GSE2405_S_AUREUS_VS_A_PHAGOCYTOPHILUM_NEUTROPHIL_UP	191	0.106	0.0108	0.0544	0.025363	1
GO_POSITIVE_REGULATION_OF_ACTIVATED_T_CELL_PROLIFERATION	27	0.298	0.0115	0.153	0.025386	1
CORRE_MULTIPLE_MYELOMA_UP	63	0.19	0.0111	0.0973	0.025441	1
GSE3982_NEUTROPHIL_VS_EFF_MEMORY_CD4_TCELL_DN	183	0.111	0.0111	0.0569	0.025469	1
GSE28726_NAIVE_VS_ACTIVATED_NKTCELL_DN	184	0.109	0.0109	0.056	0.025508	1
AZARE_NEOPLASTIC_TRANSFORMATION_BY_STAT3_UP	109	0.149	0.0115	0.0763	0.025578	1
AIGNER_ZEB1_TARGETS	34	0.256	0.0111	0.131	0.0256	1
GSE9006_TYPE_1_DIABETES_AT_DX_VS_1MONTH_POST_DX_PBMC_UP	180	0.116	0.0114	0.0594	0.025649	1
GO_PROTEIN_BINDING_INVOLVED_IN_CELL_CELL_ADHESION	11	0.517	0.0127	0.265	0.025654	1
GSE10325_CD4_TCELL_VS_BCELL_DN	168	0.121	0.0116	0.0622	0.02566	1
LI_LUNG_CANCER	39	0.218	0.01	0.112	0.025727	1
JAEGER_METASTASIS_UP	39	0.264	0.0122	0.136	0.025781	1
GO_PROTEIN_HETERODIMERIZATION_ACTIVITY	436	0.0779	0.0119	0.0401	0.025957	1
TTGCWCAAY_CEBPB_02	59	0.199	0.0113	0.102	0.026093	1
NKX25_02	236	0.0993	0.0112	0.0512	0.026187	1
GSE34156_TLR1_TLR2_LIGAND_VS_NOD2_AND_TLR1_TLR2_LIGAND_24H_TREATED_MONOCYTE_DN	185	0.112	0.0113	0.0579	0.026212	1
ATF2_UP.V1_DN	179	0.114	0.0113	0.0589	0.026229	1
GENTILE_UV_LOW_DOSE_DN	63	0.204	0.012	0.105	0.02625	1
GO_EMBRYONIC_SKELETAL_SYSTEM_DEVELOPMENT	120	0.16	0.013	0.0827	0.026255	1
GSE14769_UNSTIM_VS_80MIN_LPS_BMDM_DN	186	0.113	0.0113	0.0581	0.026279	1
GO_REGULATION_OF_HOMOTYPIC_CELL_CELL_ADHESION	287	0.0927	0.0115	0.0478	0.026282	1
GO_NEGATIVE_REGULATION_OF_DNA_DEPENDENT_DNA_REPLICATION	14	0.388	0.0107	0.2	0.026308	1
GO_REGULATION_OF_CELL_CELL_ADHESION	357	0.0827	0.0115	0.0427	0.026329	1
MODULE_131	32	0.242	0.0101	0.125	0.02636	1
GO_MUSCLE_CELL_DEVELOPMENT	120	0.137	0.0111	0.0707	0.02636	1
GSE19198_CTRL_VS_IL21_TREATED_TCELL_6H_DN	179	0.114	0.0112	0.0588	0.026402	1
GO_AMINO_ACID_TRANSMEMBRANE_TRANSPORT	60	0.196	0.0112	0.101	0.026458	1
GO_INTESTINAL_EPITHELIAL_CELL_DEVELOPMENT	10	0.518	0.0121	0.267	0.026483	1
REACTOME_COMPLEMENT_CASCADE	28	0.31	0.0121	0.16	0.026509	1
SUZUKI_RESPONSE_TO_TSA_AND_DECITABINE_1A	21	0.334	0.0113	0.173	0.026588	1
BYSTROEM_CORRELATED_WITH_IL5_UP	47	0.218	0.011	0.113	0.026647	1
GO_RECEPTOR_SERINE_THREONINE_KINASE_BINDING	15	0.378	0.0108	0.196	0.026676	1
PID_P53_REGULATION_PATHWAY	58	0.204	0.0115	0.106	0.026835	1
GO_POSITIVE_REGULATION_OF_FIBROBLAST_PROLIFERATION	52	0.222	0.0118	0.115	0.026836	1
GO_REGULATION_OF_IMMUNE_RESPONSE	761	0.0578	0.0116	0.03	0.026888	1
GO_PROTEIN_LIPID_COMPLEX	38	0.255	0.0116	0.132	0.026891	1
GO_REGULATION_OF_CHEMOKINE_BIOSYNTHETIC_PROCESS	12	0.457	0.0117	0.237	0.026949	1
GSE37532_TREG_VS_TCONV_PPARG_KO_CD4_TCELL_FROM_LN_DN	183	0.109	0.0108	0.0565	0.027122	1
ACEVEDO_LIVER_CANCER_DN	501	0.0676	0.011	0.0352	0.027381	1
AMIT_EGF_RESPONSE_240_HELA	60	0.188	0.0108	0.0981	0.027424	1
GSE21927_SPLENIC_C26GM_TUMOROUS_VS_4T1_TUMOR_MONOCYTES_DN	159	0.115	0.0106	0.0597	0.027506	1
MGGAAGTG_GABP_B	696	0.0589	0.0113	0.0307	0.027572	1
GO_N_ACETYLTRANSFERASE_ACTIVITY	71	0.189	0.0118	0.0987	0.027693	1
GATAAGR_GATA_C	269	0.0941	0.0113	0.0491	0.027715	1
GO_POSITIVE_REGULATION_OF_ASTROCYTE_DIFFERENTIATION	12	0.426	0.0109	0.223	0.027722	1
GSE3565_CTRL_VS_LPS_INJECTED_DUSP1_KO_SPLENOCYTES_UP	169	0.115	0.0111	0.0603	0.02777	1
GO_REGULATION_OF_ACTIVATED_T_CELL_PROLIFERATION	38	0.253	0.0115	0.132	0.027817	1
ATGTCAC_MIR489	76	0.174	0.0112	0.0908	0.027822	1
GO_WNT_ACTIVATED_RECEPTOR_ACTIVITY	22	0.325	0.0113	0.17	0.027921	1
GO_FOREBRAIN_MORPHOGENESIS	14	0.36	0.00997	0.188	0.027947	1
GSE11864_UNTREATED_VS_CSF1_IFNG_PAM3CYS_IN_MAC_DN	171	0.117	0.0113	0.0612	0.027952	1
IK3_01	203	0.106	0.0111	0.0556	0.028013	1
BILBAN_B_CLL_LPL_UP	57	0.181	0.0101	0.0947	0.028018	1
GSE9960_HEALTHY_VS_GRAM_NEG_SEPSIS_PBMC_UP	187	0.112	0.0113	0.0589	0.028032	1
MODULE_219	24	0.337	0.0122	0.177	0.028074	1
GO_EMBRYONIC_SKELETAL_SYSTEM_MORPHOGENESIS	92	0.169	0.012	0.0886	0.02809	1
TUOMISTO_TUMOR_SUPPRESSION_BY_COL13A1_UP	15	0.416	0.0119	0.218	0.0281	1
AMUNDSON_POOR_SURVIVAL_AFTER_GAMMA_RADIATION_2G	155	0.118	0.0109	0.062	0.028132	1
KEGG_DRUG_METABOLISM_CYTOCHROME_P450	69	0.202	0.0124	0.106	0.028133	1
BURTON_ADIPOGENESIS_11	50	0.241	0.0126	0.126	0.028157	1
GSE40666_UNTREATED_VS_IFNA_STIM_CD8_TCELL_90MIN_UP	151	0.118	0.0107	0.0621	0.028165	1
GO_PROTEIN_C_TERMINUS_BINDING	173	0.112	0.0108	0.0586	0.028211	1
CAATGCA_MIR33	87	0.173	0.0119	0.0908	0.028218	1
MODULE_247	36	0.225	0.00999	0.118	0.028264	1
LEE_BMP2_TARGETS_DN	821	0.0538	0.0111	0.0282	0.028316	1
GO_HYDROLASE_ACTIVITY_ACTING_ON_ETHER_BONDS	11	0.404	0.00992	0.212	0.028428	1
GSE13547_WT_VS_ZFX_KO_BCELL_ANTI_IGM_STIM_12H_DN	138	0.126	0.0109	0.066	0.028506	1
GSE36476_CTRL_VS_TSST_ACT_16H_MEMORY_CD4_TCELL_OLD_DN	188	0.111	0.0112	0.0585	0.02852	1
WIERENGA_STAT5A_TARGETS_GROUP2	54	0.203	0.011	0.107	0.028586	1
BAE_BRCA1_TARGETS_UP	68	0.18	0.011	0.0947	0.028618	1
NIKOLSKY_BREAST_CANCER_12Q24_AMPLICON	15	0.664	0.019	0.35	0.028763	1
GO_INNER_CELL_MASS_CELL_PROLIFERATION	11	0.411	0.0101	0.216	0.028784	1
MODULE_23	536	0.0653	0.011	0.0344	0.028791	1
LEE_AGING_NEOCORTEX_UP	85	0.156	0.0106	0.082	0.028813	1
GSE22886_CD8_TCELL_VS_BCELL_NAIVE_DN	170	0.108	0.0104	0.0568	0.028815	1
SERVITJA_LIVER_HNF1A_TARGETS_DN	150	0.119	0.0107	0.0625	0.028822	1
GSE24142_EARLY_THYMIC_PROGENITOR_VS_DN2_THYMOCYTE_ADULT_UP	192	0.105	0.0108	0.0556	0.028855	1
GO_REGULATION_OF_GLIAL_CELL_PROLIFERATION	21	0.379	0.0129	0.2	0.02886	1
GSE27786_LSK_VS_MONO_MAC_UP	178	0.112	0.011	0.0593	0.029015	1
chr12q13	225	0.173	0.0191	0.0915	0.029099	1
GO_RESPONSE_TO_VITAMIN_D	33	0.281	0.0119	0.148	0.029104	1
MORF_MSH3	223	0.0954	0.0105	0.0504	0.029272	1
GO_CHOLESTEROL_TRANSPORTER_ACTIVITY	13	0.481	0.0128	0.255	0.029299	1
chr4q31	61	0.24	0.0138	0.127	0.029312	1
GO_AMINO_SUGAR_CATABOLIC_PROCESS	11	0.364	0.00893	0.192	0.02933	1
SABATES_COLORECTAL_ADENOMA_DN	251	0.0973	0.0113	0.0514	0.029351	1
GO_RETINAL_BINDING	13	0.379	0.0101	0.201	0.029531	1
GO_REGULATION_OF_SKELETAL_MUSCLE_ADAPTATION	12	0.356	0.00913	0.189	0.029679	1
GO_POSITIVE_REGULATION_OF_TRANSPORT	891	0.0497	0.0107	0.0263	0.029696	1
VALK_AML_CLUSTER_15	28	0.292	0.0114	0.155	0.029716	1
AREB6_04	232	0.1	0.0112	0.0533	0.029928	1
BERENJENO_TRANSFORMED_BY_RHOA_UP	503	0.0669	0.0109	0.0355	0.02994	1
GO_PORE_COMPLEX	17	0.403	0.0123	0.214	0.029952	1
GSE10239_NAIVE_VS_KLRG1INT_EFF_CD8_TCELL_DN	185	0.101	0.0101	0.0539	0.030031	1
GSE37301_COMMON_LYMPHOID_PROGENITOR_VS_GRAN_MONO_PROGENITOR_DN	174	0.111	0.0108	0.0592	0.030085	1
GSE20715_WT_VS_TLR4_KO_LUNG_UP	184	0.11	0.011	0.0588	0.030099	1
KEGG_NICOTINATE_AND_NICOTINAMIDE_METABOLISM	22	0.324	0.0112	0.172	0.030112	1
KYNG_DNA_DAMAGE_BY_GAMMA_RADIATION	75	0.169	0.0108	0.0901	0.030137	1
GSE16522_MEMORY_VS_NAIVE_CD8_TCELL_DN	185	0.107	0.0107	0.057	0.030153	1
ZHOU_PANCREATIC_ENDOCRINE_PROGENITOR	12	0.426	0.0109	0.227	0.030272	1
MORF_MDM2	250	0.0919	0.0107	0.049	0.030297	1
GO_POSITIVE_REGULATION_OF_NUCLEOTIDE_CATABOLIC_PROCESS	16	0.358	0.0106	0.191	0.030311	1
CAR_HPX	72	0.165	0.0104	0.0881	0.030346	1
GO_REGULATION_OF_NLRP3_INFLAMMASOME_COMPLEX_ASSEMBLY	9	0.417	0.00926	0.222	0.030411	1
GSE46468_LUNG_INNATE_LYMPHOID_CELL_VS_SPLEEN_CD4_TCELL_DN	184	0.111	0.0111	0.0592	0.030446	1
GO_DEATH_RECEPTOR_ACTIVITY	23	0.32	0.0114	0.171	0.030452	1
MODULE_300	33	0.249	0.0106	0.133	0.030465	1
HIF1_Q5	228	0.102	0.0114	0.0547	0.030577	1
GO_RECEPTOR_SIGNALING_COMPLEX_SCAFFOLD_ACTIVITY	22	0.289	0.01	0.155	0.030746	1
GO_PLATELET_DENSE_GRANULE	19	0.333	0.0107	0.178	0.030763	1
GGATTA_PITX2_Q2	522	0.0647	0.0108	0.0346	0.030923	1
CHEOK_RESPONSE_TO_MERCAPTOPURINE_AND_LD_MTX_DN	18	0.303	0.00952	0.162	0.030932	1
NABA_MATRISOME_ASSOCIATED	712	0.0594	0.0115	0.0318	0.030963	1
GSE6674_UNSTIM_VS_ANTI_IGM_STIM_BCELL_UP	149	0.12	0.0108	0.0641	0.031044	1
TARTE_PLASMA_CELL_VS_PLASMABLAST_UP	359	0.0791	0.011	0.0424	0.03107	1
WINNEPENNINCKX_MELANOMA_METASTASIS_UP	152	0.117	0.0107	0.063	0.031176	1
GO_DISRUPTION_OF_CELLS_OF_OTHER_ORGANISM_INVOLVED_IN_SYMBIOTIC_INTERACTION	12	0.404	0.0103	0.217	0.031183	1
GO_CLATHRIN_BINDING	60	0.193	0.011	0.103	0.031262	1
GO_POSITIVE_REGULATION_OF_GLYCOPROTEIN_METABOLIC_PROCESS	18	0.321	0.0101	0.172	0.031293	1
GO_BETA_CATENIN_TCF_COMPLEX_ASSEMBLY	42	0.238	0.0114	0.128	0.031297	1
GO_NEGATIVE_REGULATION_OF_STRIATED_MUSCLE_CELL_APOPTOTIC_PROCESS	17	0.379	0.0116	0.204	0.031305	1
GO_POSITIVE_REGULATION_OF_GLIAL_CELL_DIFFERENTIATION	31	0.272	0.0112	0.146	0.031406	1
GTATTAT_MIR3693P	195	0.114	0.0117	0.0613	0.031433	1
GO_PROTEIN_HOMOTRIMERIZATION	17	0.307	0.00937	0.165	0.031484	1
GSE22501_PERIPHERAL_BLOOD_VS_CORD_BLOOD_TREG_UP	184	0.107	0.0107	0.0577	0.031559	1
GO_CELLULAR_RESPONSE_TO_INTERFERON_GAMMA	116	0.152	0.012	0.0817	0.031772	1
GO_RENAL_SYSTEM_PROCESS_INVOLVED_IN_REGULATION_OF_BLOOD_VOLUME	17	0.375	0.0114	0.202	0.031788	1
GSE26030_UNSTIM_VS_RESTIM_TH17_DAY5_POST_POLARIZATION_UP	169	0.113	0.0108	0.0608	0.031844	1
KYNG_DNA_DAMAGE_BY_4NQO_OR_GAMMA_RADIATION	15	0.382	0.0109	0.206	0.031878	1
GO_NEUREXIN_FAMILY_PROTEIN_BINDING	9	0.449	0.00996	0.242	0.031882	1
LAMB_CCND1_TARGETS	18	0.351	0.011	0.19	0.031938	1
GO_REGULATION_OF_DNA_DAMAGE_RESPONSE_SIGNAL_TRANSDUCTION_BY_P53_CLASS_MEDIATOR	27	0.294	0.0113	0.159	0.032047	1
GO_DNA_REPLICATION	196	0.108	0.0112	0.0586	0.032062	1
LOPEZ_MBD_TARGETS	878	0.0496	0.0106	0.0268	0.032081	1
GO_HEART_GROWTH	23	0.31	0.011	0.168	0.032099	1
RODRIGUES_THYROID_CARCINOMA_DN	71	0.171	0.0106	0.0923	0.032119	1
GO_ECTODERMAL_PLACODE_DEVELOPMENT	14	0.399	0.011	0.216	0.032193	1
RIZ_ERYTHROID_DIFFERENTIATION	67	0.172	0.0104	0.093	0.032202	1
GO_POSITIVE_REGULATION_OF_CELL_CELL_ADHESION	225	0.0977	0.0108	0.0528	0.032269	1
GSE13547_WT_VS_ZFX_KO_BCELL_ANTI_IGM_STIM_2H_DN	143	0.121	0.0106	0.0653	0.032301	1
GSE36095_WT_VS_HDAC9_KO_TREG_UP	171	0.109	0.0105	0.0589	0.032314	1
GSE3920_IFNA_VS_IFNB_TREATED_ENDOTHELIAL_CELL_DN	154	0.118	0.0108	0.0638	0.03242	1
REACTOME_CLASS_C_3_METABOTROPIC_GLUTAMATE_PHEROMONE_RECEPTORS	14	0.411	0.0114	0.223	0.032448	1
GROSS_HYPOXIA_VIA_ELK3_AND_HIF1A_UP	132	0.125	0.0106	0.0677	0.032461	1
SMID_BREAST_CANCER_LUMINAL_B_DN	499	0.0666	0.0109	0.0361	0.03264	1
GO_PYRIDINE_CONTAINING_COMPOUND_BIOSYNTHETIC_PROCESS	19	0.353	0.0114	0.191	0.032651	1
KOYAMA_SEMA3B_TARGETS_DN	372	0.0769	0.0109	0.0417	0.032693	1
NABA_SECRETED_FACTORS	330	0.0887	0.0118	0.0481	0.032695	1
GSE37532_VISCERAL_ADIPOSE_TISSUE_VS_LN_DERIVED_PPARG_KO_TREG_CD4_TCELL_UP	158	0.112	0.0104	0.0609	0.032722	1
GSE21379_WT_VS_SAP_KO_TFH_CD4_TCELL_DN	184	0.105	0.0105	0.0572	0.032754	1
FEVR_CTNNB1_TARGETS_UP	641	0.0572	0.0105	0.031	0.03276	1
GNF2_EGFR	28	0.29	0.0114	0.158	0.032871	1
GSE3565_DUSP1_VS_WT_SPLENOCYTES_UP	154	0.114	0.0104	0.0619	0.032932	1
GO_IN_UTERO_EMBRYONIC_DEVELOPMENT	297	0.0843	0.0107	0.0458	0.032933	1
GO_RNA_DESTABILIZATION	15	0.368	0.0105	0.2	0.033016	1
GILDEA_METASTASIS	28	0.25	0.00977	0.136	0.033019	1
GO_IMMUNOLOGICAL_SYNAPSE	32	0.266	0.0111	0.145	0.033055	1
XU_CREBBP_TARGETS_DN	43	0.229	0.0111	0.125	0.033114	1
GO_FATTY_ACID_HOMEOSTASIS	12	0.422	0.0108	0.23	0.033176	1
GSE360_L_DONOVANI_VS_B_MALAYI_LOW_DOSE_MAC_UP	184	0.11	0.011	0.0597	0.033219	1
GO_NEURONAL_POSTSYNAPTIC_DENSITY	49	0.2	0.0104	0.109	0.033219	1
GSE21670_STAT3_KO_VS_WT_CD4_TCELL_IL6_TREATED_UP	180	0.11	0.0108	0.0598	0.033221	1
GUTIERREZ_CHRONIC_LYMPHOCYTIC_LEUKEMIA_DN	55	0.195	0.0107	0.106	0.033294	1
GSE13411_IGM_VS_SWITCHED_MEMORY_BCELL_DN	180	0.11	0.0109	0.0599	0.033333	1
GSE17721_CPG_VS_GARDIQUIMOD_6H_BMDC_DN	177	0.11	0.0108	0.06	0.033336	1
GSE7852_LN_VS_FAT_TREG_DN	183	0.106	0.0106	0.058	0.033362	1
GSE33162_HDAC3_KO_VS_HDAC3_KO_4H_LPS_STIM_MACROPHAGE_DN	185	0.103	0.0104	0.0564	0.033377	1
GO_SPLICEOSOMAL_COMPLEX	158	0.113	0.0105	0.0617	0.033394	1
HALLMARK_XENOBIOTIC_METABOLISM	196	0.0961	0.0099	0.0524	0.033425	1
GSE37416_0H_VS_12H_F_TULARENSIS_LVS_NEUTROPHIL_UP	182	0.106	0.0105	0.0576	0.033468	1
GSE5503_PLN_DC_VS_SPLEEN_DC_ACTIVATED_ALLOGENIC_TCELL_DN	188	0.101	0.0102	0.0549	0.033602	1
GSE17301_IFNA2_VS_IFNA2_AND_ACD3_ACD28_STIM_CD8_TCELL_UP	191	0.102	0.0103	0.0555	0.033656	1
GSE32034_LY6C_HIGH_VS_LOW_MONOCYTE_UP	182	0.103	0.0102	0.0562	0.033725	1
MORF_AATF	198	0.107	0.0111	0.0587	0.033834	1
GSE5542_IFNG_VS_IFNA_TREATED_EPITHELIAL_CELLS_24H_DN	186	0.101	0.0101	0.0551	0.033837	1
GSE35825_UNTREATED_VS_IFNA_STIM_MACROPHAGE_UP	164	0.112	0.0106	0.0615	0.033897	1
GO_POSITIVE_REGULATION_OF_PROTEIN_OLIGOMERIZATION	19	0.324	0.0105	0.177	0.0339	1
HALLMARK_MYC_TARGETS_V2	57	0.18	0.01	0.0986	0.033916	1
GSE16522_ANTI_CD3CD28_STIM_VS_UNSTIM_NAIVE_CD8_TCELL_UP	182	0.106	0.0105	0.0581	0.033927	1
CART1_01	199	0.105	0.0109	0.0573	0.03393	1
MOHANKUMAR_TLX1_TARGETS_UP	385	0.0722	0.0104	0.0395	0.033963	1
CAGTATT_MIR200B_MIR200C_MIR429	432	0.073	0.0111	0.04	0.034035	1
GO_REGULATION_OF_NEUROTRANSMITTER_TRANSPORT	58	0.184	0.0103	0.101	0.034036	1
GO_PYRIDINE_NUCLEOTIDE_BIOSYNTHETIC_PROCESS	15	0.409	0.0117	0.224	0.034062	1
MORF_FSHR	250	0.0875	0.0102	0.048	0.034073	1
VEGF_A_UP.V1_UP	180	0.103	0.0101	0.0563	0.034096	1
GSE2405_0H_VS_12H_A_PHAGOCYTOPHILUM_STIM_NEUTROPHIL_UP	191	0.102	0.0104	0.056	0.034116	1
MATZUK_SPERMATOGONIA	24	0.279	0.0101	0.153	0.034136	1
GO_ASPARTIC_TYPE_PEPTIDASE_ACTIVITY	23	0.308	0.0109	0.169	0.034145	1
GO_REGULATION_OF_CELL_ADHESION	594	0.0601	0.0107	0.033	0.034164	1
GO_WOUND_HEALING	448	0.0703	0.0109	0.0386	0.034176	1
GSE23308_CTRL_VS_CORTICOSTERONE_TREATED_MACROPHAGE_MINERALCORTICOID_REC_KO_DN	180	0.101	0.00998	0.0554	0.034182	1
GO_NEGATIVE_REGULATION_OF_NF_KAPPAB_IMPORT_INTO_NUCLEUS	16	0.343	0.0102	0.188	0.034198	1
GO_NEGATIVE_REGULATION_OF_CELL_MORPHOGENESIS_INVOLVED_IN_DIFFERENTIATION	107	0.136	0.0104	0.0747	0.034226	1
GO_REGULATION_OF_INFLAMMATORY_RESPONSE_TO_ANTIGENIC_STIMULUS	17	0.37	0.0113	0.203	0.034299	1
CP2_02	223	0.0963	0.0106	0.0529	0.034362	1
GO_PROTEIN_TRANSPORTER_ACTIVITY	96	0.137	0.00987	0.075	0.034365	1
GSE7768_OVA_WITH_LPS_VS_OVA_WITH_MPL_IMMUNIZED_MOUSE_WHOLE_SPLEEN_6H_UP	162	0.116	0.0109	0.0636	0.034466	1
GO_REGULATION_OF_FATTY_ACID_BIOSYNTHETIC_PROCESS	33	0.256	0.0109	0.141	0.03449	1
GO_RNA_SECONDARY_STRUCTURE_UNWINDING	37	0.238	0.0107	0.131	0.034507	1
GSE15930_STIM_VS_STIM_AND_IL-12_48H_CD8_T_CELL_UP	187	0.103	0.0104	0.0568	0.034549	1
JEON_SMAD6_TARGETS_UP	24	0.328	0.0119	0.181	0.03458	1
GSE15659_CD45RA_NEG_CD4_TCELL_VS_NONSUPPRESSIVE_TCELL_DN	182	0.106	0.0105	0.0581	0.034584	1
GO_UDP_GLYCOSYLTRANSFERASE_ACTIVITY	127	0.135	0.0112	0.0741	0.034627	1
WATANABE_RECTAL_CANCER_RADIOTHERAPY_RESPONSIVE_DN	89	0.15	0.0105	0.0828	0.034667	1
GO_WATER_SOLUBLE_VITAMIN_METABOLIC_PROCESS	82	0.155	0.0103	0.0851	0.034708	1
ONDER_CDH1_TARGETS_2_DN	439	0.0697	0.0107	0.0384	0.03472	1
GO_NUCLEAR_OUTER_MEMBRANE	19	0.36	0.0116	0.198	0.034782	1
GSE39820_CTRL_VS_TGFBETA1_IL6_CD4_TCELL_UP	187	0.102	0.0103	0.0562	0.03494	1
GO_POSITIVE_REGULATION_OF_INTRACELLULAR_TRANSPORT	348	0.0749	0.0102	0.0413	0.034957	1
GO_N_GLYCAN_PROCESSING	20	0.314	0.0104	0.173	0.034972	1
LTE2_UP.V1_UP	179	0.104	0.0102	0.0572	0.034994	1
NEMETH_INFLAMMATORY_RESPONSE_LPS_UP	81	0.154	0.0102	0.0849	0.035029	1
GO_TRNA_METHYLATION	19	0.322	0.0104	0.178	0.035094	1
GO_T_CELL_ACTIVATION_INVOLVED_IN_IMMUNE_RESPONSE	57	0.207	0.0116	0.115	0.035172	1
GSE22886_NAIVE_CD4_TCELL_VS_NEUTROPHIL_UP	180	0.104	0.0102	0.0573	0.035264	1
MYC_UP.V1_UP	165	0.106	0.01	0.0587	0.035287	1
GO_HUMORAL_IMMUNE_RESPONSE	146	0.125	0.0111	0.0692	0.035319	1
GSE14769_40MIN_VS_360MIN_LPS_BMDM_UP	184	0.104	0.0104	0.0575	0.035353	1
WAKABAYASHI_ADIPOGENESIS_PPARG_BOUND_36HR	29	0.246	0.00981	0.136	0.035384	1
GHANDHI_DIRECT_IRRADIATION_UP	102	0.149	0.0111	0.0825	0.035436	1
REACTOME_OPSINS	7	0.558	0.0109	0.309	0.035437	1
chr7q32	38	0.275	0.0125	0.152	0.035465	1
PID_HEDGEHOG_2PATHWAY	22	0.291	0.0101	0.161	0.035506	1
GSE15659_RESTING_TREG_VS_NONSUPPRESSIVE_TCELL_DN	181	0.102	0.0101	0.0567	0.035559	1
GSE3720_UNSTIM_VS_LPS_STIM_VD1_GAMMADELTA_TCELL_DN	132	0.123	0.0104	0.0683	0.035736	1
GO_CELL_ACTIVATION	535	0.0622	0.0105	0.0345	0.035738	1
GSE18791_UNSTIM_VS_NEWCATSLE_VIRUS_DC_18H_UP	181	0.109	0.0108	0.0603	0.035741	1
GO__DE_NOVO_POSTTRANSLATIONAL_PROTEIN_FOLDING	14	0.433	0.012	0.24	0.035837	1
GSE24142_EARLY_THYMIC_PROGENITOR_VS_DN2_THYMOCYTE_DN	189	0.103	0.0104	0.0573	0.035886	1
GO_PEPTIDYL_LYSINE_MODIFICATION	276	0.0825	0.0101	0.0458	0.035907	1
MODULE_533	41	0.203	0.00962	0.113	0.035931	1
BENPORATH_MYC_TARGETS_WITH_EBOX	210	0.0928	0.0099	0.0516	0.035939	1
FOXO4_01	223	0.101	0.011	0.0558	0.035951	1
GO_ANION_TRANSMEMBRANE_TRANSPORT	230	0.0967	0.0108	0.0537	0.035976	1
MANN_RESPONSE_TO_AMIFOSTINE_UP	20	0.327	0.0108	0.182	0.035998	1
GO_RESPONSE_TO_WOUNDING	538	0.0628	0.0106	0.0349	0.036	1
REACTOME_REGULATION_OF_INSULIN_LIKE_GROWTH_FACTOR_IGF_ACTIVITY_BY_INSULIN_LIKE_GROWTH_FACTOR_BINDING_PROTEINS_IGFBPS	16	0.329	0.00973	0.183	0.036017	1
GO_PROTEIN_TARGETING_TO_LYSOSOME	14	0.403	0.0111	0.224	0.036022	1
FARMER_BREAST_CANCER_CLUSTER_3	16	0.322	0.00952	0.179	0.03603	1
VISALA_AGING_LYMPHOCYTE_DN	18	0.311	0.00977	0.173	0.036068	1
GSE22611_NOD2_TRANSD_VS_CTRL_TRANSD_HEK293_MDP_STIM_6H_DN	181	0.101	0.00996	0.0559	0.036099	1
GNF2_JAK1	29	0.261	0.0104	0.145	0.036118	1
MORF_RRM1	99	0.137	0.01	0.0761	0.036131	1
GSE2770_IL12_ACT_VS_ACT_CD4_TCELL_2H_DN	180	0.106	0.0105	0.0592	0.036132	1
GSE40225_WT_VS_RIP_B7X_DIABETIC_MOUSE_PANCREATIC_CD8_TCELL_UP	170	0.108	0.0104	0.0601	0.036189	1
GO_CELLULAR_RESPONSE_TO_IONIZING_RADIATION	49	0.199	0.0103	0.111	0.036198	1
GO_ENDORIBONUCLEASE_ACTIVITY	46	0.197	0.00987	0.11	0.036198	1
AZARE_NEOPLASTIC_TRANSFORMATION_BY_STAT3_DN	16	0.343	0.0101	0.191	0.036227	1
HUANG_GATA2_TARGETS_UP	140	0.12	0.0104	0.0667	0.036473	1
GO_ENDOPLASMIC_RETICULUM_GOLGI_INTERMEDIATE_COMPARTMENT	95	0.141	0.0102	0.0788	0.036509	1
GO_CATALYTIC_STEP_2_SPLICEOSOME	85	0.142	0.00969	0.0795	0.036544	1
GO_VACUOLE_ORGANIZATION	155	0.113	0.0104	0.0633	0.036608	1
GO_SYNAPTIC_MEMBRANE	234	0.0945	0.0106	0.0528	0.036681	1
MARSON_FOXP3_CORE_DIRECT_TARGETS	19	0.335	0.0108	0.187	0.036742	1
KANG_IMMORTALIZED_BY_TERT_DN	96	0.148	0.0107	0.0829	0.036821	1
OLSSON_E2F3_TARGETS_DN	46	0.218	0.0109	0.122	0.036825	1
NAKAYAMA_SOFT_TISSUE_TUMORS_PCA1_DN	67	0.182	0.011	0.102	0.036844	1
GO_SECRETORY_VESICLE	439	0.0675	0.0103	0.0378	0.036927	1
GSE27670_CTRL_VS_LMP1_TRANSDUCED_GC_BCELL_DN	190	0.0981	0.00996	0.0549	0.036932	1
GO_CYCLIN_DEPENDENT_PROTEIN_KINASE_ACTIVITY	32	0.236	0.00986	0.132	0.036991	1
BOQUEST_STEM_CELL_CULTURED_VS_FRESH_UP	396	0.0723	0.0105	0.0405	0.037087	1
GO_SERINE_TYPE_ENDOPEPTIDASE_INHIBITOR_ACTIVITY	83	0.177	0.0119	0.0992	0.037197	1
GO_SNORNA_METABOLIC_PROCESS	9	0.55	0.0122	0.309	0.03732	1
REACTOME_PLATELET_CALCIUM_HOMEOSTASIS	15	0.41	0.0117	0.23	0.037337	1
GO_REGULATION_OF_RECEPTOR_BIOSYNTHETIC_PROCESS	20	0.304	0.0101	0.171	0.037429	1
GSE3982_MEMORY_CD4_TCELL_VS_BCELL_UP	171	0.11	0.0106	0.0615	0.037564	1
GO_PRODUCTION_OF_MOLECULAR_MEDIATOR_OF_IMMUNE_RESPONSE	56	0.198	0.0109	0.111	0.037575	1
GSE22886_NAIVE_CD8_TCELL_VS_NEUTROPHIL_UP	179	0.101	0.0099	0.0565	0.037585	1
GO_EXPLORATION_BEHAVIOR	22	0.304	0.0105	0.171	0.037619	1
REACTOME_TRYPTOPHAN_CATABOLISM	11	0.425	0.0104	0.239	0.037645	1
GO_PHOSPHATIDYLGLYCEROL_METABOLIC_PROCESS	29	0.247	0.00985	0.139	0.037704	1
GO_HUMORAL_IMMUNE_RESPONSE_MEDIATED_BY_CIRCULATING_IMMUNOGLOBULIN	35	0.273	0.0119	0.154	0.037749	1
GSE41867_LCMV_ARMSTRONG_VS_CLONE13_DAY8_EFFECTOR_CD8_TCELL_DN	183	0.103	0.0102	0.0578	0.037822	1
GO_GDP_DISSOCIATION_INHIBITOR_ACTIVITY	10	0.364	0.00852	0.205	0.037877	1
PID_DELTA_NP63_PATHWAY	47	0.199	0.0101	0.112	0.037929	1
GSE45365_HEALTHY_VS_MCMV_INFECTION_CD8A_DC_IFNAR_KO_DN	187	0.101	0.0102	0.057	0.037934	1
GSE3982_MAC_VS_NEUTROPHIL_DN	178	0.105	0.0104	0.0594	0.03803	1
GO_NEGATIVE_REGULATION_OF_LYMPHOCYTE_DIFFERENTIATION	38	0.232	0.0106	0.131	0.038074	1
GO_ISOPRENOID_BINDING	39	0.259	0.0119	0.146	0.038075	1
AP1FJ_Q2	245	0.0844	0.00971	0.0476	0.038102	1
PIEPOLI_LGI1_TARGETS_DN	11	0.348	0.00854	0.196	0.038175	1
GO_REGULATION_OF_CELLULAR_PROTEIN_LOCALIZATION	517	0.0617	0.0102	0.0348	0.038181	1
NAGY_STAGA_COMPONENTS_HUMAN	15	0.344	0.00985	0.194	0.038206	1
GSE3982_BCELL_VS_CENT_MEMORY_CD4_TCELL_DN	178	0.106	0.0104	0.0598	0.038218	1
MORF_PAX7	241	0.0873	0.00997	0.0493	0.038247	1
GO_ESTABLISHMENT_OR_MAINTENANCE_OF_BIPOLAR_CELL_POLARITY	32	0.254	0.0106	0.143	0.038249	1
BERENJENO_TRANSFORMED_BY_RHOA_DN	367	0.0736	0.0103	0.0416	0.038308	1
BIOCARTA_FIBRINOLYSIS_PATHWAY	12	0.372	0.00954	0.21	0.038353	1
GO__DE_NOVO_PROTEIN_FOLDING	19	0.382	0.0123	0.216	0.038422	1
GSE17580_UNINFECTED_VS_S_MANSONI_INF_TEFF_UP	192	0.0988	0.0101	0.0559	0.038451	1
AACTGAC_MIR223	87	0.148	0.0102	0.0837	0.038551	1
GSE20366_EX_VIVO_VS_HOMEOSTATIC_CONVERSION_NAIVE_CD4_TCELL_DN	181	0.104	0.0103	0.0586	0.038573	1
GO_PHAGOCYTOSIS	156	0.112	0.0103	0.0634	0.03864	1
APPIERTO_RESPONSE_TO_FENRETINIDE_DN	48	0.186	0.00952	0.105	0.038689	1
GO_PRESPLICEOSOME	21	0.336	0.0114	0.19	0.038734	1
GO_LYMPHOCYTE_MEDIATED_IMMUNITY	103	0.151	0.0113	0.0857	0.038783	1
GSE10325_BCELL_VS_LUPUS_BCELL_DN	189	0.104	0.0105	0.0588	0.038871	1
GO_POSITIVE_REGULATION_OF_LEUKOCYTE_PROLIFERATION	130	0.121	0.0102	0.0688	0.038929	1
GSE31082_DP_VS_CD8_SP_THYMOCYTE_DN	189	0.101	0.0102	0.0574	0.038931	1
ZF5_B	215	0.101	0.0109	0.0575	0.038947	1
GSE26928_NAIVE_VS_EFF_MEMORY_CD4_TCELL_UP	163	0.107	0.0101	0.0608	0.038969	1
REACTOME_SYNTHESIS_OF_PC	17	0.339	0.0104	0.193	0.039102	1
GSE22886_NAIVE_VS_IGG_IGA_MEMORY_BCELL_UP	176	0.101	0.00986	0.0573	0.039157	1
GO_ENDOSOME_ORGANIZATION	59	0.184	0.0105	0.105	0.039247	1
ZHAN_V1_LATE_DIFFERENTIATION_GENES_DN	15	0.332	0.00953	0.189	0.039331	1
GO_H4_HISTONE_ACETYLTRANSFERASE_COMPLEX	15	0.345	0.00987	0.196	0.039355	1
KEGG_DNA_REPLICATION	34	0.204	0.0088	0.116	0.03945	1
GSE37301_HEMATOPOIETIC_STEM_CELL_VS_RAG2_KO_NK_CELL_DN	163	0.106	0.00994	0.0602	0.039567	1
ICHIBA_GRAFT_VERSUS_HOST_DISEASE_D7_DN	37	0.229	0.0103	0.13	0.039606	1
BIOCARTA_CHREBP2_PATHWAY	41	0.206	0.00977	0.118	0.03966	1
GSE41867_DAY6_VS_DAY8_LCMV_ARMSTRONG_EFFECTOR_CD8_TCELL_DN	185	0.107	0.0107	0.0609	0.039735	1
GSE2826_WT_VS_XID_BCELL_UP	189	0.101	0.0103	0.0578	0.039738	1
GO_PEPTIDYL_AMINO_ACID_MODIFICATION	775	0.0497	0.01	0.0283	0.039743	1
GO_ANION_TRANSPORT	466	0.0663	0.0105	0.0378	0.039777	1
GO_NEGATIVE_REGULATION_OF_NEURAL_PRECURSOR_CELL_PROLIFERATION	21	0.28	0.00948	0.159	0.039784	1
GRAHAM_CML_QUIESCENT_VS_NORMAL_DIVIDING_UP	52	0.19	0.0102	0.109	0.039805	1
GO_FORMATION_OF_PRIMARY_GERM_LAYER	106	0.127	0.00966	0.0726	0.0399	1
GO_NEGATIVE_REGULATION_OF_LEUKOCYTE_MIGRATION	30	0.243	0.00984	0.139	0.039964	1
GO_POSITIVE_REGULATION_OF_ANTIGEN_PROCESSING_AND_PRESENTATION	16	0.315	0.00933	0.18	0.039982	1
NAGY_PCAF_COMPONENTS_HUMAN	9	0.426	0.00946	0.244	0.040059	1
GSE9037_CTRL_VS_LPS_4H_STIM_BMDM_DN	189	0.0962	0.00974	0.055	0.040064	1
PID_MYC_REPRESS_PATHWAY	63	0.175	0.0103	0.1	0.040086	1
TAKEDA_TARGETS_OF_NUP98_HOXA9_FUSION_16D_UP	157	0.11	0.0101	0.0628	0.040133	1
GO_LAMIN_BINDING	17	0.315	0.00961	0.18	0.040207	1
GO_NEGATIVE_REGULATION_OF_CELL_PROJECTION_ORGANIZATION	135	0.116	0.0099	0.0661	0.040208	1
BIOCARTA_BIOPEPTIDES_PATHWAY	41	0.205	0.00971	0.117	0.040229	1
GO_POSITIVE_REGULATION_OF_LIPID_KINASE_ACTIVITY	32	0.23	0.00962	0.132	0.040231	1
GSE24142_EARLY_THYMIC_PROGENITOR_VS_DN2_THYMOCYTE_ADULT_DN	188	0.101	0.0102	0.0577	0.040254	1
GNATENKO_PLATELET_SIGNATURE	41	0.242	0.0114	0.138	0.04032	1
GSE41176_WT_VS_TAK1_KO_ANTI_IGM_STIM_BCELL_6H_UP	185	0.0958	0.00959	0.0548	0.040374	1
chr10q22	86	0.18	0.0123	0.103	0.040474	1
GAZDA_DIAMOND_BLACKFAN_ANEMIA_MYELOID_DN	35	0.243	0.0106	0.139	0.040694	1
GO_SUBSTANTIA_NIGRA_DEVELOPMENT	41	0.215	0.0102	0.124	0.040702	1
AP1_Q4	249	0.0838	0.00972	0.0481	0.040752	1
GSE30962_ACUTE_VS_CHRONIC_LCMV_SECONDARY_INF_CD8_TCELL_DN	189	0.0969	0.00981	0.0556	0.04077	1
LAU_APOPTOSIS_CDKN2A_UP	55	0.175	0.00957	0.1	0.040795	1
MORF_PRKAR1A	130	0.123	0.0103	0.0705	0.0408	1
TGAATGT_MIR181A_MIR181B_MIR181C_MIR181D	449	0.0655	0.0102	0.0376	0.040808	1
GSE11864_UNTREATED_VS_CSF1_PAM3CYS_IN_MAC_UP	162	0.103	0.00962	0.0589	0.040828	1
MODULE_99	333	0.0754	0.0101	0.0433	0.040893	1
GO_SMALL_SUBUNIT_PROCESSOME	31	0.212	0.00871	0.122	0.041114	1
GO_REPLICATIVE_SENESCENCE	12	0.388	0.00995	0.223	0.041139	1
GSE21063_WT_VS_NFATC1_KO_3H_ANTI_IGM_STIM_BCELL_UP	183	0.0975	0.00971	0.0561	0.041173	1
FRASOR_RESPONSE_TO_ESTRADIOL_DN	73	0.163	0.0103	0.0939	0.041218	1
GSE21670_UNTREATED_VS_TGFB_IL6_TREATED_CD4_TCELL_DN	164	0.0984	0.00929	0.0567	0.041317	1
GO_REGULATION_OF_AXONOGENESIS	156	0.106	0.0098	0.0614	0.041438	1
GO_RENAL_SYSTEM_PROCESS_INVOLVED_IN_REGULATION_OF_SYSTEMIC_ARTERIAL_BLOOD_PRESSURE	22	0.312	0.0108	0.18	0.041464	1
MORF_PTPRB	226	0.0873	0.00965	0.0503	0.041468	1
SIMBULAN_PARP1_TARGETS_DN	17	0.342	0.0104	0.197	0.041504	1
GO_PEROXISOMAL_TRANSPORT	16	0.304	0.00898	0.175	0.04153	1
GSE7568_CTRL_VS_3H_TGFB_TREATED_MACROPHAGES_WITH_IL4_AND_DEXAMETHASONE_DN	155	0.102	0.00939	0.0591	0.041609	1
GO_REGULATION_OF_INTRACELLULAR_STEROID_HORMONE_RECEPTOR_SIGNALING_PATHWAY	54	0.21	0.0114	0.121	0.041859	1
HALLMARK_PI3K_AKT_MTOR_SIGNALING	103	0.132	0.0099	0.0764	0.041865	1
OCT_Q6	229	0.0919	0.0102	0.0531	0.041919	1
BMI1_DN_MEL18_DN.V1_UP	139	0.117	0.0102	0.0677	0.04208	1
GSE3920_UNTREATED_VS_IFNA_TREATED_ENDOTHELIAL_CELL_DN	150	0.108	0.00973	0.0624	0.042126	1
GO_CYCLOOXYGENASE_PATHWAY	11	0.348	0.00855	0.202	0.042138	1
FAC1_01	192	0.104	0.0106	0.0604	0.042171	1
GSE22313_HEALTHY_VS_SLE_MOUSE_CD4_TCELL_DN	181	0.0966	0.00957	0.056	0.042215	1
BERTUCCI_MEDULLARY_VS_DUCTAL_BREAST_CANCER_UP	179	0.103	0.0102	0.06	0.042225	1
E4BP4_01	198	0.0965	0.01	0.0559	0.042231	1
GO_POSITIVE_REGULATION_OF_PEPTIDYL_SERINE_PHOSPHORYLATION	86	0.158	0.0108	0.0915	0.042298	1
GSE26343_UNSTIM_VS_LPS_STIM_MACROPHAGE_DN	186	0.0984	0.00988	0.0571	0.042299	1
GO_CYCLIN_BINDING	19	0.318	0.0103	0.184	0.042401	1
GO_REGULATION_OF_MAPK_CASCADE	619	0.0558	0.0101	0.0324	0.042413	1
GSE14769_UNSTIM_VS_360MIN_LPS_BMDM_DN	187	0.0938	0.00945	0.0544	0.042416	1
SENGUPTA_NASOPHARYNGEAL_CARCINOMA_WITH_LMP1_UP	372	0.0723	0.0102	0.0419	0.04243	1
RAO_BOUND_BY_SALL4_ISOFORM_A	166	0.107	0.0101	0.0621	0.042618	1
GSE369_PRE_VS_POST_IL6_INJECTION_SOCS3_KO_LIVER_UP	183	0.104	0.0104	0.0605	0.042632	1
BIOCARTA_VITCB_PATHWAY	8	0.62	0.013	0.36	0.042654	1
AMUNDSON_POOR_SURVIVAL_AFTER_GAMMA_RADIATION_8G	90	0.143	0.01	0.083	0.04271	1
HELLER_SILENCED_BY_METHYLATION_DN	102	0.146	0.0109	0.0848	0.042732	1
GSE8685_IL2_STARVED_VS_IL15_ACT_IL2_STARVED_CD4_TCELL_DN	187	0.0977	0.00984	0.0568	0.042767	1
GSE2405_0H_VS_3H_A_PHAGOCYTOPHILUM_STIM_NEUTROPHIL_DN	167	0.103	0.00985	0.0602	0.042785	1
PID_TELOMERASE_PATHWAY	66	0.169	0.0101	0.0981	0.042808	1
GO_POSITIVE_REGULATION_OF_GUANYLATE_CYCLASE_ACTIVITY	11	0.485	0.0119	0.282	0.042854	1
BIOCARTA_ASBCELL_PATHWAY	11	0.467	0.0115	0.272	0.042876	1
GO_PLATELET_DENSE_GRANULE_LUMEN	14	0.357	0.00988	0.208	0.04291	1
GO_SECRETION	553	0.0593	0.0102	0.0345	0.04295	1
GSE11818_WT_VS_DICER_KO_TREG_DN	143	0.114	0.01	0.0663	0.042971	1
HOLLEMAN_PREDNISOLONE_RESISTANCE_B_ALL_UP	22	0.293	0.0102	0.171	0.043044	1
GO_REGULATION_OF_FIBROBLAST_PROLIFERATION	78	0.164	0.0107	0.0956	0.043105	1
GSE37534_UNTREATED_VS_ROSIGLITAZONE_TREATED_CD4_TCELL_PPARG1_AND_FOXP3_TRASDUCED_UP	184	0.101	0.0101	0.0589	0.043127	1
GSE3565_DUSP1_VS_WT_SPLENOCYTES_POST_LPS_INJECTION_DN	143	0.109	0.00957	0.0633	0.043183	1
GSE18281_SUBCAPSULAR_VS_PERIMEDULLARY_CORTICAL_REGION_OF_THYMUS_DN	186	0.0953	0.00957	0.0556	0.043319	1
GO_REGULATION_OF_LIPID_METABOLIC_PROCESS	272	0.0827	0.01	0.0483	0.043406	1
SUBTIL_PROGESTIN_TARGETS	34	0.21	0.00906	0.123	0.043539	1
GSE17721_LPS_VS_GARDIQUIMOD_0.5H_BMDC_UP	184	0.101	0.0101	0.059	0.043551	1
GROSS_ELK3_TARGETS_DN	32	0.234	0.00979	0.137	0.043572	1
GSE22443_NAIVE_VS_ACT_AND_IL2_TREATED_CD8_TCELL_DN	183	0.0997	0.00993	0.0583	0.043587	1
ONO_FOXP3_TARGETS_UP	21	0.351	0.0119	0.205	0.043593	1
GO_DENDRITE_MORPHOGENESIS	39	0.211	0.00973	0.123	0.043646	1
GSE2770_TGFB_AND_IL4_VS_TGFB_AND_IL12_TREATED_ACT_CD4_TCELL_2H_DN	175	0.101	0.00983	0.059	0.043671	1
GSE19941_IL10_KO_VS_IL10_KO_AND_NFKBP50_KO_LPS_AND_IL10_STIM_MACROPHAGE_DN	157	0.107	0.00984	0.0624	0.043718	1
GSE36392_TYPE_2_MYELOID_VS_MAC_IL25_TREATED_LUNG_UP	182	0.0968	0.00961	0.0566	0.043732	1
BILANGES_RAPAMYCIN_SENSITIVE_GENES	38	0.208	0.0095	0.122	0.043733	1
S8_01	233	0.0891	0.01	0.0521	0.043748	1
GSE2405_HEAT_KILLED_VS_LIVE_A_PHAGOCYTOPHILUM_STIM_NEUTROPHIL_24H_DN	179	0.0972	0.00957	0.0569	0.043774	1
GO_NEGATIVE_REGULATION_OF_LEUKOCYTE_PROLIFERATION	65	0.183	0.0109	0.107	0.043777	1
GO_REGULATION_OF_EXOSOMAL_SECRETION	17	0.339	0.0103	0.199	0.043853	1
chr9p23	3	0.943	0.0121	0.552	0.043879	1
GSE11961_MEMORY_BCELL_DAY7_VS_PLASMA_CELL_DAY7_DN	192	0.0996	0.0102	0.0583	0.043879	1
BIOCARTA_ARAP_PATHWAY	17	0.305	0.00929	0.178	0.043922	1
IWANAGA_CARCINOGENESIS_BY_KRAS_DN	113	0.117	0.00918	0.0686	0.043926	1
GSE46242_CTRL_VS_EGR2_DELETED_ANERGIC_TH1_CD4_TCELL_UP	181	0.101	0.00998	0.0591	0.044007	1
GSE25087_TREG_VS_TCONV_ADULT_DN	172	0.0985	0.00952	0.0578	0.044087	1
GO_KINETOCHORE	107	0.129	0.00985	0.0757	0.04419	1
GO_REGULATION_OF_T_CELL_MEDIATED_CYTOTOXICITY	23	0.311	0.011	0.183	0.044226	1
LEE_METASTASIS_AND_RNA_PROCESSING_UP	16	0.323	0.00956	0.19	0.044253	1
PIEPOLI_LGI1_TARGETS_UP	12	0.392	0.01	0.23	0.044278	1
WANG_RESPONSE_TO_BEXAROTENE_UP	30	0.221	0.00893	0.13	0.044306	1
GSE13411_NAIVE_VS_MEMORY_BCELL_UP	164	0.104	0.00986	0.0614	0.044308	1
GSE23321_CD8_STEM_CELL_MEMORY_VS_CENTRAL_MEMORY_CD8_TCELL_UP	184	0.0937	0.00936	0.055	0.044352	1
GSE29949_MICROGLIA_BRAIN_VS_CD8_NEG_DC_SPLEEN_DN	180	0.0974	0.00963	0.0573	0.044417	1
CAR_WBSCR22	34	0.227	0.00977	0.133	0.044426	1
GSE36888_UNTREATED_VS_IL2_TREATED_STAT5_AB_KNOCKIN_TCELL_2H_DN	182	0.0907	0.00901	0.0533	0.044471	1
GSE27786_NKTCELL_VS_NEUTROPHIL_DN	184	0.0985	0.00984	0.0579	0.044553	1
GSE12003_4D_VS_8D_CULTURE_BM_PROGENITOR_UP	150	0.112	0.0101	0.0656	0.044574	1
DOANE_RESPONSE_TO_ANDROGEN_DN	224	0.0922	0.0102	0.0543	0.044587	1
GSE27786_CD8_TCELL_VS_NKTCELL_DN	185	0.0912	0.00914	0.0537	0.044621	1
VDR_Q6	240	0.0843	0.0096	0.0496	0.044622	1
GO_REGULATION_OF_SKELETAL_MUSCLE_CELL_DIFFERENTIATION	15	0.371	0.0106	0.218	0.044657	1
MODULE_206	143	0.102	0.00898	0.06	0.044668	1
GSE46606_IRF4HIGH_VS_WT_CD40L_IL2_IL5_DAY1_STIMULATED_BCELL_UP	187	0.0946	0.00953	0.0557	0.044681	1
GO_NEGATIVE_REGULATION_OF_PRODUCTION_OF_MOLECULAR_MEDIATOR_OF_IMMUNE_RESPONSE	27	0.254	0.00975	0.149	0.044688	1
GSE30962_ACUTE_VS_CHRONIC_LCMV_SECONDARY_INF_CD8_TCELL_UP	190	0.0913	0.00927	0.0538	0.044704	1
WANG_TNF_TARGETS	24	0.286	0.0104	0.169	0.044803	1
FLECHNER_PBL_KIDNEY_TRANSPLANT_OK_VS_DONOR_DN	38	0.215	0.00978	0.127	0.044903	1
WANG_ADIPOGENIC_GENES_REPRESSED_BY_SIRT1	25	0.271	0.01	0.16	0.044925	1
GRUETZMANN_PANCREATIC_CANCER_DN	187	0.0968	0.00975	0.0571	0.044992	1
GSE3982_MAC_VS_NEUTROPHIL_UP	183	0.1	0.00998	0.0592	0.045123	1
GO_RECEPTOR_ACTIVATOR_ACTIVITY	32	0.211	0.00882	0.124	0.045161	1
REACTOME_ASSOCIATION_OF_TRIC_CCT_WITH_TARGET_PROTEINS_DURING_BIOSYNTHESIS	25	0.271	0.01	0.16	0.045283	1
GO_NEGATIVE_REGULATION_OF_LIPID_METABOLIC_PROCESS	78	0.156	0.0102	0.0919	0.045283	1
BLALOCK_ALZHEIMERS_DISEASE_INCIPIENT_DN	156	0.102	0.0094	0.0604	0.045451	1
GSE3982_DC_VS_TH1_DN	184	0.096	0.00959	0.0568	0.045531	1
HSF2_01	224	0.0937	0.0103	0.0555	0.045644	1
REACTOME_G2_M_DNA_DAMAGE_CHECKPOINT	9	0.504	0.0112	0.299	0.045725	1
GO_REGULATION_OF_MAMMARY_GLAND_EPITHELIAL_CELL_PROLIFERATION	15	0.323	0.00926	0.192	0.0458	1
GO_G_PROTEIN_COUPLED_GLUTAMATE_RECEPTOR_SIGNALING_PATHWAY	13	0.402	0.0107	0.239	0.045883	1
GRANDVAUX_IRF3_TARGETS_DN	18	0.3	0.00943	0.178	0.045936	1
MAX_01	239	0.087	0.00988	0.0516	0.045959	1
GO_NEGATIVE_REGULATION_OF_RESPONSE_TO_WOUNDING	150	0.105	0.00948	0.0623	0.045972	1
GO_NEGATIVE_REGULATION_OF_BONE_REMODELING	13	0.364	0.00972	0.216	0.046009	1
GSE5679_CTRL_VS_PPARG_LIGAND_ROSIGLITAZONE_TREATED_DC_DN	181	0.102	0.0101	0.0604	0.046101	1
chr15q24	65	0.165	0.00983	0.098	0.046134	1
E2F3_UP.V1_DN	134	0.109	0.00933	0.0649	0.04616	1
BIOCARTA_P38MAPK_PATHWAY	39	0.208	0.00958	0.123	0.046227	1
GSE39864_WT_VS_GATA3_KO_TREG_UP	192	0.0936	0.00955	0.0556	0.046286	1
GSE22140_GERMFREE_VS_SPF_MOUSE_CD4_TCELL_DN	188	0.0992	0.01	0.059	0.04632	1
GO_REGULATION_OF_EXOCYTOSIS	174	0.0989	0.00961	0.0589	0.04641	1
BIOCARTA_G1_PATHWAY	28	0.251	0.00982	0.149	0.046482	1
GSE22935_WT_VS_MYD88_KO_MACROPHAGE_48H_MBOVIS_BCG_STIM_DN	185	0.0951	0.00953	0.0567	0.046604	1
GSE21927_UNTREATED_VS_GMCSF_IL6_TREATED_BONE_MARROW_UP	156	0.104	0.00959	0.0621	0.046615	1
GO_POSITIVE_REGULATION_OF_INTERLEUKIN_2_BIOSYNTHETIC_PROCESS	12	0.389	0.00996	0.232	0.046664	1
GO_NEGATIVE_REGULATION_OF_ACTIN_FILAMENT_DEPOLYMERIZATION	34	0.212	0.00915	0.126	0.046726	1
SARRIO_EPITHELIAL_MESENCHYMAL_TRANSITION_DN	140	0.109	0.00948	0.0648	0.046786	1
GO_ION_HOMEOSTASIS	541	0.0574	0.00972	0.0342	0.046884	1
GSE6674_ANTI_IGM_VS_ANTI_IGM_AND_CPG_STIM_BCELL_DN	188	0.0955	0.00964	0.057	0.046993	1
FREDERICK_PRKCI_TARGETS	9	0.394	0.00874	0.235	0.047022	1
GSE24142_EARLY_THYMIC_PROGENITOR_VS_DN3_THYMOCYTE_DN	188	0.094	0.00949	0.0562	0.047146	1
GSE10325_LUPUS_CD4_TCELL_VS_LUPUS_BCELL_DN	172	0.103	0.00999	0.0618	0.047188	1
GO_SYNAPTIC_TRANSMISSION_GLUTAMATERGIC	21	0.317	0.0108	0.19	0.047211	1
REACTOME_SHC1_EVENTS_IN_ERBB4_SIGNALING	20	0.307	0.0102	0.184	0.047262	1
GO_HISTONE_MONOUBIQUITINATION	20	0.256	0.00848	0.153	0.047263	1
LEIN_CHOROID_PLEXUS_MARKERS	98	0.131	0.00955	0.0782	0.047325	1
GO_SALIVARY_GLAND_DEVELOPMENT	31	0.25	0.0103	0.15	0.047357	1
GO_NEGATIVE_REGULATION_OF_GLIAL_CELL_PROLIFERATION	11	0.441	0.0108	0.264	0.047388	1
GSE32164_RESTING_DIFFERENTIATED_VS_CMYC_INHIBITED_MACROPHAGE_DN	192	0.0999	0.0102	0.0598	0.047402	1
GSE17721_CTRL_VS_CPG_0.5H_BMDC_DN	184	0.0975	0.00974	0.0584	0.047412	1
ROZANOV_MMP14_TARGETS_UP	252	0.0819	0.00956	0.049	0.047413	1
GO_CALCIUM_ION_TRANSMEMBRANE_TRANSPORT	147	0.105	0.00942	0.0631	0.047514	1
SHEDDEN_LUNG_CANCER_GOOD_SURVIVAL_A4	188	0.0991	0.01	0.0594	0.047531	1
chr6q23	42	0.218	0.0104	0.13	0.047551	1
KRAS.600_UP.V1_UP	246	0.0823	0.00949	0.0494	0.047875	1
GO_FOLIC_ACID_METABOLIC_PROCESS	17	0.343	0.0105	0.206	0.047913	1
BORCZUK_MALIGNANT_MESOTHELIOMA_UP	273	0.0806	0.00978	0.0484	0.047922	1
GO_VACUOLAR_TRANSPORT	228	0.0886	0.00984	0.0532	0.047977	1
PODAR_RESPONSE_TO_ADAPHOSTIN_UP	134	0.111	0.00949	0.0668	0.047997	1
GSE14415_ACT_VS_CTRL_NATURAL_TREG_UP	161	0.106	0.00992	0.0638	0.048065	1
SCHWAB_TARGETS_OF_BMYB_POLYMORPHIC_VARIANTS_UP	12	0.393	0.0101	0.236	0.048077	1
GO_KERATIN_FILAMENT	91	0.238	0.0168	0.143	0.04818	1
GSE18893_CTRL_VS_TNF_TREATED_TREG_24H_UP	187	0.0899	0.00905	0.0541	0.048199	1
GO_MIDBRAIN_DEVELOPMENT	85	0.146	0.00993	0.0877	0.048244	1
HALLMARK_ALLOGRAFT_REJECTION	190	0.0971	0.00985	0.0584	0.048343	1
REACTOME_GRB2_EVENTS_IN_ERBB2_SIGNALING	22	0.296	0.0103	0.178	0.048427	1
GO_REGULATION_OF_PHOSPHATIDYLINOSITOL_3_KINASE_ACTIVITY	40	0.202	0.00944	0.122	0.048502	1
GSE45365_WT_VS_IFNAR_KO_CD8A_DC_DN	191	0.0911	0.00926	0.0549	0.048517	1
GO_HEMATOPOIETIC_STEM_CELL_PROLIFERATION	12	0.408	0.0105	0.246	0.048552	1
GSE13484_12H_VS_3H_YF17D_VACCINE_STIM_PBMC_DN	178	0.0964	0.00948	0.0581	0.048611	1
GO_BRAIN_MORPHOGENESIS	34	0.214	0.00924	0.129	0.048801	1
LIANG_SILENCED_BY_METHYLATION_UP	29	0.241	0.00959	0.145	0.048821	1
CAIRO_HEPATOBLASTOMA_DN	246	0.0839	0.00967	0.0506	0.048865	1
GO_PROTEIN_MODIFICATION_BY_SMALL_PROTEIN_REMOVAL	105	0.126	0.00952	0.076	0.048917	1
GO_POSITIVE_REGULATION_OF_CD4_POSITIVE_ALPHA_BETA_T_CELL_ACTIVATION	25	0.275	0.0102	0.166	0.048986	1
GO_NEGATIVE_REGULATION_OF_PHOSPHOPROTEIN_PHOSPHATASE_ACTIVITY	13	0.335	0.00894	0.203	0.049018	1
KORKOLA_EMBRYONIC_CARCINOMA_VS_SEMINOMA_DN	19	0.304	0.00981	0.184	0.049267	1
GO_REGULATION_OF_HUMORAL_IMMUNE_RESPONSE	44	0.188	0.00924	0.114	0.049377	1
MODULE_130	21	0.286	0.0097	0.173	0.04941	1
GO_PROTEIN_IMPORT	147	0.104	0.0093	0.0631	0.049424	1
REACTOME_RNA_POL_III_TRANSCRIPTION_TERMINATION	19	0.288	0.00928	0.175	0.049488	1
REACTOME_ETHANOL_OXIDATION	9	0.443	0.00984	0.269	0.049683	1
GSE360_L_MAJOR_VS_T_GONDII_DC_DN	176	0.0966	0.00943	0.0586	0.049785	1
GSE17721_POLYIC_VS_GARDIQUIMOD_0.5H_BMDC_UP	187	0.0947	0.00954	0.0575	0.049835	1
MAZ_Q6	185	0.0959	0.00961	0.0583	0.049849	1
GO_REGULATION_OF_CELL_SIZE	158	0.103	0.00954	0.0626	0.049921	1
GO_POSITIVE_REGULATION_OF_LIPID_BIOSYNTHETIC_PROCESS	62	0.162	0.00944	0.0986	0.049945	1
GO_STAGA_COMPLEX	14	0.334	0.00926	0.203	0.049951	1
GSE34006_UNTREATED_VS_A2AR_AGONIST_TREATED_TREG_DN	183	0.0961	0.00957	0.0584	0.04997	1
GSE17721_LPS_VS_GARDIQUIMOD_12H_BMDC_UP	187	0.0926	0.00932	0.0563	0.049991	1

## Sheet: Table S7
Table S7. Expression quantitive trait loci (eQTL) analysis
uniqID	db	tissue	gene	testedAllele	p	signed_stats	FDR	RiskIncAllele	alignedDirection	chr	pos	symbol	eqtlMapFilt	Pbon
12:54096588:A:G	GTEx_v7	Esophagus_Mucosa	ENSG00000135390	A	3.13232e-17	0.310407	5.874e-46	G	-	12	54096588	ATP5G2	1	1.24353e-14
12:54101400:A:T	GTEx_v7	Esophagus_Mucosa	ENSG00000135390	A	5.58324e-17	0.359749	5.874e-46	T	-	12	54101400	ATP5G2	0	2.21655e-14
12:54093797:C:T	GTEx_v7	Esophagus_Mucosa	ENSG00000135390	T	1.29965e-16	0.303257	5.874e-46	C	-	12	54093797	ATP5G2	0	5.15961e-14
12:54096656:C:G	GTEx_v7	Esophagus_Mucosa	ENSG00000135390	C	2.65603e-16	0.30355	5.874e-46	G	-	12	54096656	ATP5G2	0	1.05444e-13
12:54097433:A:T	GTEx_v7	Esophagus_Mucosa	ENSG00000135390	T	3.29057e-16	0.30308	5.874e-46	T	+	12	54097433	ATP5G2	0	1.30636e-13
12:54097099:A:T	GTEx_v7	Esophagus_Mucosa	ENSG00000135390	A	3.38557e-16	0.303729	5.874e-46	T	-	12	54097099	ATP5G2	0	1.34407e-13
12:54098406:C:G	GTEx_v7	Esophagus_Mucosa	ENSG00000135390	G	4.12155e-15	0.286216	5.874e-46	G	+	12	54098406	ATP5G2	0	1.63626e-12
12:54093797:C:T	BIOSQTL	BIOS_eQTL_geneLevel	ENSG00000139625	C	1.58547e-12	7.0669	0	C	+	12	54093797	MAP3K12	0	6.29432e-10
12:54096588:A:G	BIOSQTL	BIOS_eQTL_geneLevel	ENSG00000139625	G	2.27332e-12	7.01663	0	G	+	12	54096588	MAP3K12	1	9.02508e-10
12:54098406:C:G	BIOSQTL	BIOS_eQTL_geneLevel	ENSG00000139625	C	3.35952e-12	6.96198	0	G	-	12	54098406	MAP3K12	0	1.33373e-09
12:54097099:A:T	BIOSQTL	BIOS_eQTL_geneLevel	ENSG00000139625	T	4.73173e-12	6.91348	0	T	+	12	54097099	MAP3K12	0	1.8785e-09
12:54096656:C:G	BIOSQTL	BIOS_eQTL_geneLevel	ENSG00000139625	G	4.81249e-12	6.91118	0	G	+	12	54096656	MAP3K12	0	1.91056e-09
12:54098406:C:G	BIOSQTL	BIOS_eQTL_geneLevel	ENSG00000135390	C	9.41327e-12	-6.81502	0	G	+	12	54098406	ATP5G2	0	3.73707e-09
12:54097433:A:T	BIOSQTL	BIOS_eQTL_geneLevel	ENSG00000139625	A	1.02178e-11	6.80342	0	T	-	12	54097433	MAP3K12	0	4.05647e-09
12:54093797:C:T	BIOSQTL	BIOS_eQTL_geneLevel	ENSG00000135390	C	7.48512e-11	-6.5105	0	C	-	12	54093797	ATP5G2	0	2.97159e-08
12:54097433:A:T	BIOSQTL	BIOS_eQTL_geneLevel	ENSG00000135390	A	7.88386e-11	-6.50262	0	T	+	12	54097433	ATP5G2	0	3.12989e-08
12:54096588:A:G	BIOSQTL	BIOS_eQTL_geneLevel	ENSG00000135390	G	8.22648e-11	-6.49625	0	G	-	12	54096588	ATP5G2	1	3.26591e-08
1:12239089:A:G	BIOSQTL	BIOS_eQTL_geneLevel	ENSG00000028137	A	1.15906e-10	-6.4444	0	G	+	1	12239089	TNFRSF1B	0	4.60147e-08
12:54096656:C:G	BIOSQTL	BIOS_eQTL_geneLevel	ENSG00000135390	G	1.26767e-10	-6.43093	0	G	-	12	54096656	ATP5G2	0	5.03265e-08
12:54097099:A:T	BIOSQTL	BIOS_eQTL_geneLevel	ENSG00000135390	T	1.41564e-10	-6.41407	0	T	-	12	54097099	ATP5G2	0	5.62009e-08
12:54098406:C:G	GTEx_v7	Thyroid	ENSG00000135390	G	3.57842e-10	0.178913	2.0117e-25	G	+	12	54098406	ATP5G2	0	1.42063e-07
12:54101400:A:T	GTEx_v7	Thyroid	ENSG00000135390	A	7.09499e-10	0.211364	2.0117e-25	T	-	12	54101400	ATP5G2	0	2.81671e-07
6:131245380:C:T	xQTLServer	xQTLServer_eQTLs	ENSG00000079819	NA	7.19338e-10	-9	0.0434887	C	NA	6	131245380	EPB41L2	0	2.85577e-07
6:131282288:C:T	xQTLServer	xQTLServer_eQTLs	ENSG00000079819	NA	7.60421e-10	-9	0.0459725	C	NA	6	131282288	EPB41L2	1	3.01887e-07
12:54093797:C:T	GTEx_v7	Nerve_Tibial	ENSG00000135390	T	1.12151e-09	0.198155	2.68576e-39	C	-	12	54093797	ATP5G2	0	4.45239e-07
12:54096588:A:G	GTEx_v7	Nerve_Tibial	ENSG00000135390	A	1.67117e-09	0.196781	2.68576e-39	G	-	12	54096588	ATP5G2	1	6.63454e-07
12:54101400:A:T	GTEx_v7	Nerve_Tibial	ENSG00000135390	A	1.93782e-09	0.240703	2.68576e-39	T	-	12	54101400	ATP5G2	0	7.69315e-07
12:54096588:A:G	GTEx_v7	Thyroid	ENSG00000135390	A	3.71572e-09	0.169476	2.0117e-25	G	-	12	54096588	ATP5G2	1	1.47514e-06
6:131381579:A:G	BIOSQTL	BIOS_eQTL_geneLevel	ENSG00000118507	A	3.71968e-09	5.89632	6.00132e-06	G	-	6	131381579	AKAP7	1	1.47671e-06
12:54098406:C:G	GTEx_v7	Nerve_Tibial	ENSG00000135390	G	3.82472e-09	0.194088	2.68576e-39	G	+	12	54098406	ATP5G2	0	1.51841e-06
12:54097099:A:T	GTEx_v7	Thyroid	ENSG00000135390	A	4.22305e-09	0.1709	2.0117e-25	T	-	12	54097099	ATP5G2	0	1.67655e-06
6:131357764:A:G	BIOSQTL	BIOS_eQTL_geneLevel	ENSG00000118507	G	4.67911e-09	5.85823	5.97193e-06	G	+	6	131357764	AKAP7	0	1.85761e-06
6:131345133:A:G	GTEx_v7	Muscle_Skeletal	ENSG00000118507	G	4.86256e-09	0.191379	1.69624e-61	G	+	6	131345133	AKAP7	0	1.93044e-06
6:131368773:C:T	BIOSQTL	BIOS_eQTL_geneLevel	ENSG00000118507	C	5.0596e-09	5.84521	1.19225e-05	C	+	6	131368773	AKAP7	0	2.00866e-06
6:131369647:C:T	BIOSQTL	BIOS_eQTL_geneLevel	ENSG00000118507	C	5.0596e-09	5.84521	1.19225e-05	C	+	6	131369647	AKAP7	0	2.00866e-06
6:131370686:C:T	BIOSQTL	BIOS_eQTL_geneLevel	ENSG00000118507	C	5.0596e-09	5.84521	1.19225e-05	C	+	6	131370686	AKAP7	0	2.00866e-06
6:131371062:A:G	BIOSQTL	BIOS_eQTL_geneLevel	ENSG00000118507	G	5.0596e-09	5.84521	1.19225e-05	G	+	6	131371062	AKAP7	0	2.00866e-06
6:131371068:A:G	BIOSQTL	BIOS_eQTL_geneLevel	ENSG00000118507	A	5.0596e-09	5.84521	1.19225e-05	G	-	6	131371068	AKAP7	0	2.00866e-06
6:131373431:A:T	BIOSQTL	BIOS_eQTL_geneLevel	ENSG00000118507	A	5.0596e-09	5.84521	1.19225e-05	T	-	6	131373431	AKAP7	0	2.00866e-06
6:131374065:C:T	BIOSQTL	BIOS_eQTL_geneLevel	ENSG00000118507	T	5.0596e-09	5.84521	1.19225e-05	C	-	6	131374065	AKAP7	0	2.00866e-06
12:54097433:A:T	GTEx_v7	Thyroid	ENSG00000135390	T	5.17022e-09	0.170001	2.0117e-25	T	+	12	54097433	ATP5G2	0	2.05258e-06
6:131372135:A:G	BIOSQTL	BIOS_eQTL_geneLevel	ENSG00000118507	G	5.18884e-09	5.84118	1.1919e-05	G	+	6	131372135	AKAP7	0	2.05997e-06
6:131362847:A:T	BIOSQTL	BIOS_eQTL_geneLevel	ENSG00000118507	A	5.70442e-09	5.82525	1.18913e-05	T	-	6	131362847	AKAP7	0	2.26465e-06
6:131364415:C:T	BIOSQTL	BIOS_eQTL_geneLevel	ENSG00000118507	C	5.84266e-09	5.82121	1.18857e-05	C	+	6	131364415	AKAP7	0	2.31954e-06
6:131365376:A:G	BIOSQTL	BIOS_eQTL_geneLevel	ENSG00000118507	A	5.84266e-09	5.82121	1.18857e-05	G	-	6	131365376	AKAP7	0	2.31954e-06
6:131367399:C:T	BIOSQTL	BIOS_eQTL_geneLevel	ENSG00000118507	C	5.84266e-09	5.82121	1.18857e-05	C	+	6	131367399	AKAP7	0	2.31954e-06
6:131348045:C:T	BIOSQTL	BIOS_eQTL_geneLevel	ENSG00000118507	C	5.91299e-09	5.81921	1.18828e-05	C	+	6	131348045	AKAP7	0	2.34746e-06
6:131357811:C:G	BIOSQTL	BIOS_eQTL_geneLevel	ENSG00000118507	G	6.07064e-09	5.8149	1.18779e-05	G	+	6	131357811	AKAP7	0	2.41004e-06
6:131358672:C:T	BIOSQTL	BIOS_eQTL_geneLevel	ENSG00000118507	C	6.2175e-09	5.81086	1.18701e-05	C	+	6	131358672	AKAP7	0	2.46835e-06
6:131359241:A:G	BIOSQTL	BIOS_eQTL_geneLevel	ENSG00000118507	G	6.2175e-09	5.81086	1.18701e-05	G	+	6	131359241	AKAP7	0	2.46835e-06
6:131355284:C:T	BIOSQTL	BIOS_eQTL_geneLevel	ENSG00000118507	C	6.45198e-09	5.8047	1.18617e-05	C	+	6	131355284	AKAP7	0	2.56144e-06
6:131372348:C:T	BIOSQTL	BIOS_eQTL_geneLevel	ENSG00000118507	T	6.4674e-09	5.80433	1.18617e-05	C	-	6	131372348	AKAP7	0	2.56756e-06
6:131348212:C:T	BIOSQTL	BIOS_eQTL_geneLevel	ENSG00000118507	C	6.76728e-09	5.79673	1.18441e-05	C	+	6	131348212	AKAP7	0	2.68661e-06
6:131352873:C:G	BIOSQTL	BIOS_eQTL_geneLevel	ENSG00000118507	G	6.84026e-09	5.79495	1.18413e-05	G	+	6	131352873	AKAP7	0	2.71558e-06
6:131353066:C:T	BIOSQTL	BIOS_eQTL_geneLevel	ENSG00000118507	T	6.84026e-09	5.79495	1.18413e-05	C	-	6	131353066	AKAP7	0	2.71558e-06
6:131350049:A:G	BIOSQTL	BIOS_eQTL_geneLevel	ENSG00000118507	G	7.26851e-09	5.7846	1.18301e-05	G	+	6	131350049	AKAP7	0	2.8856e-06
6:131333668:A:G	BIOSQTL	BIOS_eQTL_geneLevel	ENSG00000118507	G	7.373e-09	5.78221	1.18301e-05	G	+	6	131333668	AKAP7	0	2.92708e-06
6:131335052:A:T	BIOSQTL	BIOS_eQTL_geneLevel	ENSG00000118507	T	7.373e-09	5.78221	1.18301e-05	T	+	6	131335052	AKAP7	0	2.92708e-06
12:54096656:C:G	GTEx_v7	Thyroid	ENSG00000135390	C	7.75003e-09	0.168162	2.0117e-25	G	-	12	54096656	ATP5G2	0	3.07676e-06
6:131338166:C:T	BIOSQTL	BIOS_eQTL_geneLevel	ENSG00000118507	T	8.00277e-09	5.76842	1.77117e-05	C	-	6	131338166	AKAP7	0	3.1771e-06
6:131327631:A:G	BIOSQTL	BIOS_eQTL_geneLevel	ENSG00000118507	A	8.0313e-09	5.76783	1.77117e-05	G	-	6	131327631	AKAP7	0	3.18843e-06
6:131336364:C:T	BIOSQTL	BIOS_eQTL_geneLevel	ENSG00000118507	C	8.0313e-09	5.76783	1.77117e-05	C	+	6	131336364	AKAP7	0	3.18843e-06
6:131336787:A:C	BIOSQTL	BIOS_eQTL_geneLevel	ENSG00000118507	A	8.0313e-09	5.76783	1.77117e-05	C	-	6	131336787	AKAP7	0	3.18843e-06
6:131340191:C:T	BIOSQTL	BIOS_eQTL_geneLevel	ENSG00000118507	T	8.0313e-09	5.76783	1.77117e-05	C	-	6	131340191	AKAP7	0	3.18843e-06
6:131340378:C:T	BIOSQTL	BIOS_eQTL_geneLevel	ENSG00000118507	C	8.0313e-09	5.76783	1.77117e-05	C	+	6	131340378	AKAP7	0	3.18843e-06
6:131369647:C:T	GTEx_v7	Muscle_Skeletal	ENSG00000118507	C	8.35813e-09	0.188363	1.69624e-61	C	+	6	131369647	AKAP7	0	3.31818e-06
12:54097099:A:T	GTEx_v7	Nerve_Tibial	ENSG00000135390	A	9.39706e-09	0.190864	2.68576e-39	T	-	12	54097099	ATP5G2	0	3.73063e-06
6:131323676:A:G	BIOSQTL	BIOS_eQTL_geneLevel	ENSG00000118507	A	1.03556e-08	5.72485	1.76201e-05	G	-	6	131323676	AKAP7	0	4.11117e-06
12:54097433:A:T	GTEx_v7	Nerve_Tibial	ENSG00000135390	T	1.03878e-08	0.188207	2.68576e-39	T	+	12	54097433	ATP5G2	0	4.12396e-06
12:54098406:C:G	GTEx_v7	Adipose_Subcutaneous	ENSG00000135390	G	1.07312e-08	0.155051	3.61295e-12	G	+	12	54098406	ATP5G2	0	4.26029e-06
6:131316766:A:C	BIOSQTL	BIOS_eQTL_geneLevel	ENSG00000118507	A	1.15798e-08	5.70598	2.34384e-05	C	-	6	131316766	AKAP7	0	4.59718e-06
6:131320023:A:T	BIOSQTL	BIOS_eQTL_geneLevel	ENSG00000118507	T	1.15798e-08	5.70598	2.34384e-05	T	+	6	131320023	AKAP7	0	4.59718e-06
6:131321243:C:T	BIOSQTL	BIOS_eQTL_geneLevel	ENSG00000118507	C	1.15798e-08	5.70598	2.34384e-05	C	+	6	131321243	AKAP7	0	4.59718e-06
6:131357764:A:G	GTEx_v7	Muscle_Skeletal	ENSG00000118507	G	1.22931e-08	0.186385	1.69624e-61	G	+	6	131357764	AKAP7	0	4.88036e-06
6:131314754:C:T	BIOSQTL	BIOS_eQTL_geneLevel	ENSG00000118507	T	1.36917e-08	5.67738	2.33563e-05	C	-	6	131314754	AKAP7	0	5.4356e-06
6:131372135:A:G	GTEx_v7	Muscle_Skeletal	ENSG00000118507	G	1.50727e-08	0.185028	1.69624e-61	G	+	6	131372135	AKAP7	0	5.98386e-06
12:54096656:C:G	GTEx_v7	Nerve_Tibial	ENSG00000135390	C	1.6602e-08	0.187015	2.68576e-39	G	-	12	54096656	ATP5G2	0	6.59099e-06
6:131350049:A:G	GTEx_v7	Muscle_Skeletal	ENSG00000118507	G	1.68211e-08	0.186028	1.69624e-61	G	+	6	131350049	AKAP7	0	6.67798e-06
6:131154822:C:T	GTEx_v7	Muscle_Skeletal	ENSG00000118507	C	2.16759e-08	0.192641	1.69624e-61	C	+	6	131154822	AKAP7	0	8.60533e-06
6:131154199:C:T	GTEx_v7	Muscle_Skeletal	ENSG00000118507	T	2.63027e-08	0.195615	1.69624e-61	C	-	6	131154199	AKAP7	0	1.04422e-05
6:131154841:C:T	GTEx_v7	Muscle_Skeletal	ENSG00000118507	T	2.63027e-08	0.195615	1.69624e-61	C	-	6	131154841	AKAP7	0	1.04422e-05
6:131302473:C:T	GTEx_v7	Thyroid	ENSG00000118507	C	2.94457e-08	0.29427	1.1466e-27	C	+	6	131302473	AKAP7	0	1.16899e-05
1:12239089:A:G	BIOSQTL	BIOS_eQTL_geneLevel	ENSG00000028137	A	3.0351e-08	-5.53926	4.58716e-05	G	+	1	12239089	TNFRSF1B	0	1.20493e-05
6:131156226:C:T	GTEx_v7	Muscle_Skeletal	ENSG00000118507	T	3.07198e-08	0.194594	1.69624e-61	C	-	6	131156226	AKAP7	0	1.21958e-05
6:131353066:C:T	GTEx_v7	Muscle_Skeletal	ENSG00000118507	T	3.18205e-08	0.184328	1.69624e-61	C	-	6	131353066	AKAP7	0	1.26327e-05
6:131355284:C:T	GTEx_v7	Muscle_Skeletal	ENSG00000118507	C	3.18205e-08	0.184328	1.69624e-61	C	+	6	131355284	AKAP7	0	1.26327e-05
6:131370686:C:T	GTEx_v7	Muscle_Skeletal	ENSG00000118507	C	3.18205e-08	0.184328	1.69624e-61	C	+	6	131370686	AKAP7	0	1.26327e-05
6:131371062:A:G	GTEx_v7	Muscle_Skeletal	ENSG00000118507	G	3.18205e-08	0.184328	1.69624e-61	G	+	6	131371062	AKAP7	0	1.26327e-05
6:131371068:A:G	GTEx_v7	Muscle_Skeletal	ENSG00000118507	A	3.18205e-08	0.184328	1.69624e-61	G	-	6	131371068	AKAP7	0	1.26327e-05
6:131381579:A:G	GTEx_v7	Muscle_Skeletal	ENSG00000118507	A	3.18205e-08	0.184328	1.69624e-61	G	-	6	131381579	AKAP7	1	1.26327e-05
6:131348313:A:T	GTEx_v7	Muscle_Skeletal	ENSG00000118507	T	3.22461e-08	0.184438	1.69624e-61	T	+	6	131348313	AKAP7	0	1.28017e-05
6:131365376:A:G	GTEx_v7	Muscle_Skeletal	ENSG00000118507	A	3.41783e-08	0.185558	1.69624e-61	G	-	6	131365376	AKAP7	0	1.35688e-05
6:131348212:C:T	GTEx_v7	Muscle_Skeletal	ENSG00000118507	C	3.50886e-08	0.183713	1.69624e-61	C	+	6	131348212	AKAP7	0	1.39302e-05
6:131357811:C:G	GTEx_v7	Muscle_Skeletal	ENSG00000118507	G	3.94549e-08	0.183078	1.69624e-61	G	+	6	131357811	AKAP7	0	1.56636e-05
6:131362847:A:T	GTEx_v7	Muscle_Skeletal	ENSG00000118507	A	3.9538e-08	0.183399	1.69624e-61	T	-	6	131362847	AKAP7	0	1.56966e-05
12:54093797:C:T	GTEx_v7	Thyroid	ENSG00000135390	T	4.03374e-08	0.157462	2.0117e-25	C	-	12	54093797	ATP5G2	0	1.60139e-05
6:131373431:A:T	GTEx_v7	Muscle_Skeletal	ENSG00000118507	A	4.10321e-08	0.180074	1.69624e-61	T	-	6	131373431	AKAP7	0	1.62897e-05
6:131367399:C:T	GTEx_v7	Muscle_Skeletal	ENSG00000118507	C	4.18455e-08	0.182148	1.69624e-61	C	+	6	131367399	AKAP7	0	1.66127e-05
6:131352873:C:G	GTEx_v7	Muscle_Skeletal	ENSG00000118507	G	4.4335e-08	0.179662	1.69624e-61	G	+	6	131352873	AKAP7	0	1.7601e-05
6:131372348:C:T	GTEx_v7	Muscle_Skeletal	ENSG00000118507	T	4.43838e-08	0.182136	1.69624e-61	C	-	6	131372348	AKAP7	0	1.76204e-05
6:131368773:C:T	GTEx_v7	Muscle_Skeletal	ENSG00000118507	C	4.44005e-08	0.18233	1.69624e-61	C	+	6	131368773	AKAP7	0	1.7627e-05
6:131359241:A:G	GTEx_v7	Muscle_Skeletal	ENSG00000118507	G	4.50891e-08	0.183103	1.69624e-61	G	+	6	131359241	AKAP7	0	1.79004e-05
6:131374065:C:T	GTEx_v7	Muscle_Skeletal	ENSG00000118507	T	4.86901e-08	0.181889	1.69624e-61	C	-	6	131374065	AKAP7	0	1.933e-05
1:12225351:A:T	BIOSQTL	BIOS_eQTL_geneLevel	ENSG00000028137	A	5.05969e-08	-5.44902	4.53515e-05	T	+	1	12225351	TNFRSF1B	0	2.0087e-05
6:131282288:C:T	GTEx_v7	Muscle_Skeletal	ENSG00000118507	C	5.42217e-08	0.180788	1.69624e-61	C	+	6	131282288	AKAP7	1	2.1526e-05
6:131340378:C:T	GTEx_v7	Muscle_Skeletal	ENSG00000118507	C	5.58174e-08	0.181685	1.69624e-61	C	+	6	131340378	AKAP7	0	2.21595e-05
12:54097433:A:T	GTEx_v7	Adipose_Subcutaneous	ENSG00000135390	T	5.85479e-08	0.146935	3.61295e-12	T	+	12	54097433	ATP5G2	0	2.32435e-05
6:131336787:A:C	GTEx_v7	Muscle_Skeletal	ENSG00000118507	A	6.06689e-08	0.180893	1.69624e-61	C	-	6	131336787	AKAP7	0	2.40856e-05
12:54093797:C:T	BIOSQTL	BIOS_eQTL_geneLevel	ENSG00000139574	C	6.33776e-08	5.40917	5.63698e-05	C	+	12	54093797	NPFF	0	2.51609e-05
12:54093797:C:T	BIOSQTL	BIOS_eQTL_geneLevel	ENSG00000170653	C	6.33776e-08	5.40917	5.63698e-05	C	+	12	54093797	ATF7	0	2.51609e-05
6:131300777:C:T	GTEx_v7	Muscle_Skeletal	ENSG00000118507	C	6.47733e-08	0.179908	1.69624e-61	C	+	6	131300777	AKAP7	0	2.5715e-05
6:131316766:A:C	GTEx_v7	Muscle_Skeletal	ENSG00000118507	A	6.71618e-08	0.179915	1.69624e-61	C	-	6	131316766	AKAP7	0	2.66632e-05
6:131323676:A:G	GTEx_v7	Muscle_Skeletal	ENSG00000118507	A	6.71618e-08	0.179915	1.69624e-61	G	-	6	131323676	AKAP7	0	2.66632e-05
6:131321243:C:T	GTEx_v7	Muscle_Skeletal	ENSG00000118507	C	6.91662e-08	0.180079	1.69624e-61	C	+	6	131321243	AKAP7	0	2.7459e-05
6:131307182:G:T	GTEx_v7	Muscle_Skeletal	ENSG00000118507	G	7.32136e-08	0.178752	1.69624e-61	G	+	6	131307182	AKAP7	0	2.90658e-05
6:131310712:A:G	GTEx_v7	Muscle_Skeletal	ENSG00000118507	A	7.32136e-08	0.178752	1.69624e-61	G	-	6	131310712	AKAP7	0	2.90658e-05
6:131140951:C:T	GTEx_v7	Muscle_Skeletal	ENSG00000118507	T	8.87377e-08	0.18903	1.69624e-61	C	-	6	131140951	AKAP7	0	3.52289e-05
6:131300777:C:T	BIOSQTL	BIOS_eQTL_geneLevel	ENSG00000118507	C	9.1018e-08	5.3439	8.37942e-05	C	+	6	131300777	AKAP7	0	3.61341e-05
6:131307854:C:T	GTEx_v7	Muscle_Skeletal	ENSG00000118507	C	9.45836e-08	0.177604	1.69624e-61	C	+	6	131307854	AKAP7	0	3.75497e-05
12:54096656:C:G	GTEx_v7	Adipose_Subcutaneous	ENSG00000135390	C	1.00751e-07	0.145053	3.61295e-12	G	-	12	54096656	ATP5G2	0	3.99981e-05
6:131340191:C:T	GTEx_v7	Muscle_Skeletal	ENSG00000118507	T	1.01432e-07	0.178708	1.69624e-61	C	-	6	131340191	AKAP7	0	4.02685e-05
12:54097099:A:T	GTEx_v7	Adipose_Subcutaneous	ENSG00000135390	A	1.1396e-07	0.145165	3.61295e-12	T	-	12	54097099	ATP5G2	0	4.52421e-05
6:131336364:C:T	GTEx_v7	Muscle_Skeletal	ENSG00000118507	C	1.14569e-07	0.175038	1.69624e-61	C	+	6	131336364	AKAP7	0	4.54839e-05
6:131293308:A:G	BIOSQTL	BIOS_eQTL_geneLevel	ENSG00000118507	G	1.1517e-07	5.30113	8.33889e-05	G	+	6	131293308	AKAP7	0	4.57225e-05
6:131143142:A:G	GTEx_v7	Muscle_Skeletal	ENSG00000118507	A	1.16914e-07	0.186496	1.69624e-61	G	-	6	131143142	AKAP7	0	4.64149e-05
6:131314754:C:T	GTEx_v7	Muscle_Skeletal	ENSG00000118507	T	1.21347e-07	0.17617	1.69624e-61	C	-	6	131314754	AKAP7	0	4.81748e-05
6:131282288:C:T	BIOSQTL	BIOS_eQTL_geneLevel	ENSG00000118507	C	1.27363e-07	5.28278	8.31624e-05	C	+	6	131282288	AKAP7	1	5.05631e-05
6:131320023:A:T	GTEx_v7	Muscle_Skeletal	ENSG00000118507	T	1.36613e-07	0.173077	1.69624e-61	T	+	6	131320023	AKAP7	0	5.42354e-05
12:54097433:A:T	BIOSQTL	BIOS_eQTL_geneLevel	ENSG00000139574	A	1.3702e-07	5.26933	8.85299e-05	T	-	12	54097433	NPFF	0	5.43969e-05
12:54097433:A:T	BIOSQTL	BIOS_eQTL_geneLevel	ENSG00000170653	A	1.3702e-07	5.26933	8.85299e-05	T	-	12	54097433	ATF7	0	5.43969e-05
6:131327631:A:G	GTEx_v7	Muscle_Skeletal	ENSG00000118507	A	1.41725e-07	0.178359	1.69624e-61	G	-	6	131327631	AKAP7	0	5.62648e-05
6:131151117:C:T	GTEx_v7	Thyroid	ENSG00000118507	C	1.49551e-07	0.292347	1.1466e-27	C	+	6	131151117	AKAP7	0	5.93717e-05
6:131348045:C:T	GTEx_v7	Muscle_Skeletal	ENSG00000118507	C	1.60895e-07	0.176097	1.69624e-61	C	+	6	131348045	AKAP7	0	6.38753e-05
6:131345133:A:G	BIOSQTL	BIOS_eQTL_geneLevel	ENSG00000118507	G	1.67686e-07	5.23219	9.89827e-05	G	+	6	131345133	AKAP7	0	6.65713e-05
6:131358672:C:T	GTEx_v7	Muscle_Skeletal	ENSG00000118507	C	1.82235e-07	0.175565	1.69624e-61	C	+	6	131358672	AKAP7	0	7.23473e-05
6:131364415:C:T	GTEx_v7	Muscle_Skeletal	ENSG00000118507	C	1.83851e-07	0.175277	1.69624e-61	C	+	6	131364415	AKAP7	0	7.29888e-05
12:54097099:A:T	BIOSQTL	BIOS_eQTL_geneLevel	ENSG00000139574	T	1.89861e-07	5.20905	0.000120581	T	+	12	54097099	NPFF	0	7.53748e-05
12:54097099:A:T	BIOSQTL	BIOS_eQTL_geneLevel	ENSG00000170653	T	1.89861e-07	5.20905	0.000120581	T	+	12	54097099	ATF7	0	7.53748e-05
12:54096588:A:G	BIOSQTL	BIOS_eQTL_geneLevel	ENSG00000139574	G	2.12109e-07	5.18855	0.000136672	G	+	12	54096588	NPFF	1	8.42073e-05
12:54096588:A:G	BIOSQTL	BIOS_eQTL_geneLevel	ENSG00000170653	G	2.12109e-07	5.18855	0.000136672	G	+	12	54096588	ATF7	1	8.42073e-05
6:131293308:A:G	GTEx_v7	Muscle_Skeletal	ENSG00000118507	G	2.15816e-07	0.175054	1.69624e-61	G	+	6	131293308	AKAP7	0	8.5679e-05
6:131151117:C:T	GTEx_v7	Muscle_Skeletal	ENSG00000118507	C	2.51057e-07	0.176628	1.69624e-61	C	+	6	131151117	AKAP7	0	9.96696e-05
12:54096656:C:G	BIOSQTL	BIOS_eQTL_geneLevel	ENSG00000139574	G	2.54444e-07	5.15456	0.000185125	G	+	12	54096656	NPFF	0	0.000101014
12:54096656:C:G	BIOSQTL	BIOS_eQTL_geneLevel	ENSG00000170653	G	2.54444e-07	5.15456	0.000185125	G	+	12	54096656	ATF7	0	0.000101014
6:131310712:A:G	BIOSQTL	BIOS_eQTL_geneLevel	ENSG00000118507	A	2.59378e-07	5.15094	0.000185004	G	-	6	131310712	AKAP7	0	0.000102973
6:131307182:G:T	BIOSQTL	BIOS_eQTL_geneLevel	ENSG00000118507	G	2.60209e-07	5.15039	0.000190424	G	+	6	131307182	AKAP7	0	0.000103303
6:131307854:C:T	BIOSQTL	BIOS_eQTL_geneLevel	ENSG00000118507	C	2.60209e-07	5.15039	0.000190424	C	+	6	131307854	AKAP7	0	0.000103303
12:54098406:C:G	BIOSQTL	BIOS_eQTL_geneLevel	ENSG00000139574	C	2.80051e-07	5.13656	0.00020641	G	-	12	54098406	NPFF	0	0.00011118
12:54098406:C:G	BIOSQTL	BIOS_eQTL_geneLevel	ENSG00000170653	C	2.80051e-07	5.13656	0.00020641	G	-	12	54098406	ATF7	0	0.00011118
1:12225351:A:T	BIOSQTL	BIOS_eQTL_geneLevel	ENSG00000028137	A	2.87595e-07	-5.13129	0.000211669	T	+	1	12225351	TNFRSF1B	0	0.000114175
6:131335052:A:T	GTEx_v7	Muscle_Skeletal	ENSG00000118507	T	3.08475e-07	0.172298	1.69624e-61	T	+	6	131335052	AKAP7	0	0.000122465
6:131333668:A:G	GTEx_v7	Muscle_Skeletal	ENSG00000118507	G	3.10482e-07	0.172315	1.69624e-61	G	+	6	131333668	AKAP7	0	0.000123261
6:131338166:C:T	GTEx_v7	Muscle_Skeletal	ENSG00000118507	T	3.10482e-07	0.172315	1.69624e-61	C	-	6	131338166	AKAP7	0	0.000123261
12:54096588:A:G	GTEx_v7	Thyroid	ENSG00000170374	A	3.52024e-07	-0.300489	0.000746898	G	+	12	54096588	SP7	1	0.000139754
6:131215271:C:T	GTEx_v7	Muscle_Skeletal	ENSG00000118507	T	3.74199e-07	0.178212	1.69624e-61	C	-	6	131215271	AKAP7	0	0.000148557
6:131275418:C:G	GTEx_v7	Muscle_Skeletal	ENSG00000118507	G	3.92422e-07	0.170726	1.69624e-61	G	+	6	131275418	AKAP7	0	0.000155792
12:54096588:A:G	GTEx_v7	Adipose_Subcutaneous	ENSG00000135390	A	4.54712e-07	0.138203	3.61295e-12	G	-	12	54096588	ATP5G2	1	0.000180521
12:54093797:C:T	GTEx_v7	Brain_Cerebellar_Hemisphere	ENSG00000135390	T	4.70829e-07	0.340975	6.72984e-16	C	-	12	54093797	ATP5G2	0	0.000186919
6:131264244:A:G	GTEx_v7	Muscle_Skeletal	ENSG00000118507	G	5.29529e-07	0.168896	1.69624e-61	G	+	6	131264244	AKAP7	0	0.000210223
6:131245380:C:T	GTEx_v7	Muscle_Skeletal	ENSG00000118507	C	5.36418e-07	0.168694	1.69624e-61	C	+	6	131245380	AKAP7	0	0.000212958
12:54096588:A:G	GTEx_v7	Brain_Cerebellar_Hemisphere	ENSG00000135390	A	6.08817e-07	0.341354	6.72984e-16	G	-	12	54096588	ATP5G2	1	0.0002417
12:54101400:A:T	GTEx_v7	Brain_Cerebellum	ENSG00000135390	A	6.39938e-07	0.546796	7.35287e-27	T	-	12	54101400	ATP5G2	0	0.000254055
12:54093797:C:T	GTEx_v7	Thyroid	ENSG00000170374	T	6.43164e-07	-0.292338	0.000746898	C	+	12	54093797	SP7	0	0.000255336
12:54093797:C:T	GTEx_v7	Adipose_Subcutaneous	ENSG00000135390	T	7.86779e-07	0.134925	3.61295e-12	C	-	12	54093797	ATP5G2	0	0.000312351
6:131210218:C:T	GTEx_v7	Muscle_Skeletal	ENSG00000118507	T	8.44049e-07	0.176648	1.69624e-61	C	-	6	131210218	AKAP7	0	0.000335087
6:131372135:A:G	GTEx_v7	Skin_Sun_Exposed_Lower_leg	ENSG00000079819	G	9.42509e-07	-0.0900558	1.16698e-06	G	-	6	131372135	EPB41L2	0	0.000374176
6:131367399:C:T	GTEx_v7	Skin_Sun_Exposed_Lower_leg	ENSG00000079819	C	9.9265e-07	-0.0924735	1.16698e-06	C	-	6	131367399	EPB41L2	0	0.000394082
12:54098406:C:G	GTEx_v7	Testis	ENSG00000135390	G	1.00604e-06	0.174522	1.16572e-28	G	+	12	54098406	ATP5G2	0	0.000399398
12:54096656:C:G	GTEx_v7	Brain_Cerebellar_Hemisphere	ENSG00000135390	C	1.04388e-06	0.340598	6.72984e-16	G	-	12	54096656	ATP5G2	0	0.00041442
12:54097099:A:T	GTEx_v7	Brain_Cerebellar_Hemisphere	ENSG00000135390	A	1.04388e-06	0.340598	6.72984e-16	T	-	12	54097099	ATP5G2	0	0.00041442
6:131352873:C:G	GTEx_v7	Skin_Sun_Exposed_Lower_leg	ENSG00000079819	G	1.13764e-06	-0.0909877	1.16698e-06	G	-	6	131352873	EPB41L2	0	0.000451643
6:131373431:A:T	GTEx_v7	Skin_Sun_Exposed_Lower_leg	ENSG00000079819	A	1.14281e-06	-0.0909854	1.16698e-06	T	+	6	131373431	EPB41L2	0	0.000453696
6:131357764:A:G	GTEx_v7	Skin_Sun_Exposed_Lower_leg	ENSG00000079819	G	1.26561e-06	-0.0890708	1.16698e-06	G	-	6	131357764	EPB41L2	0	0.000502447
6:131369647:C:T	GTEx_v7	Skin_Sun_Exposed_Lower_leg	ENSG00000079819	C	1.38408e-06	-0.0889973	1.16698e-06	C	-	6	131369647	EPB41L2	0	0.00054948
12:54096656:C:G	GTEx_v7	Thyroid	ENSG00000170374	C	1.48458e-06	-0.288045	0.000746898	G	+	12	54096656	SP7	0	0.000589378
12:54097433:A:T	GTEx_v7	Brain_Cerebellar_Hemisphere	ENSG00000135390	T	1.50781e-06	0.341405	6.72984e-16	T	+	12	54097433	ATP5G2	0	0.000598601
6:131340191:C:T	GTEx_v7	Skin_Sun_Exposed_Lower_leg	ENSG00000079819	T	1.69572e-06	-0.0917384	1.16698e-06	C	+	6	131340191	EPB41L2	0	0.000673201
6:131345133:A:G	GTEx_v7	Skin_Sun_Exposed_Lower_leg	ENSG00000079819	G	2.14723e-06	-0.0876845	1.16698e-06	G	-	6	131345133	EPB41L2	0	0.00085245
12:54101400:A:T	GTEx_v7	Adipose_Subcutaneous	ENSG00000135390	A	2.18675e-06	0.156288	3.61295e-12	T	-	12	54101400	ATP5G2	0	0.00086814
6:131168049:C:T	GTEx_v7	Muscle_Skeletal	ENSG00000118507	T	2.28338e-06	0.166494	1.69624e-61	C	-	6	131168049	AKAP7	0	0.000906502
12:54097433:A:T	GTEx_v7	Testis	ENSG00000135390	T	2.28421e-06	0.168756	1.16572e-28	T	+	12	54097433	ATP5G2	0	0.000906831
6:131327631:A:G	GTEx_v7	Skin_Sun_Exposed_Lower_leg	ENSG00000079819	A	2.29733e-06	-0.0911602	1.16698e-06	G	+	6	131327631	EPB41L2	0	0.00091204
12:54096588:A:G	GTEx_v7	Testis	ENSG00000135390	A	2.31379e-06	0.168643	1.16572e-28	G	-	12	54096588	ATP5G2	1	0.000918575
6:131336364:C:T	GTEx_v7	Skin_Sun_Exposed_Lower_leg	ENSG00000079819	C	2.67199e-06	-0.0885664	1.16698e-06	C	-	6	131336364	EPB41L2	0	0.00106078
6:131348045:C:T	GTEx_v7	Skin_Sun_Exposed_Lower_leg	ENSG00000079819	C	3.12913e-06	-0.089222	1.16698e-06	C	-	6	131348045	EPB41L2	0	0.00124226
6:131302473:C:T	GTEx_v7	Muscle_Skeletal	ENSG00000118507	C	3.14143e-06	0.15252	1.69624e-61	C	+	6	131302473	AKAP7	0	0.00124715
6:131374065:C:T	GTEx_v7	Skin_Sun_Exposed_Lower_leg	ENSG00000079819	T	3.18768e-06	-0.0888731	1.16698e-06	C	+	6	131374065	EPB41L2	0	0.00126551
12:54101400:A:T	GTEx_v7	Esophagus_Muscularis	ENSG00000135390	A	3.33863e-06	0.225677	2.02225e-29	T	-	12	54101400	ATP5G2	0	0.00132544
12:54098406:C:G	GTEx_v7	Esophagus_Mucosa	ENSG00000185591	G	3.35328e-06	0.174406	4.02455e-53	G	+	12	54098406	SP1	0	0.00133125
12:54101400:A:T	GTEx_v7	Testis	ENSG00000135390	A	3.392e-06	0.211692	1.16572e-28	T	-	12	54101400	ATP5G2	0	0.00134662
6:131355284:C:T	GTEx_v7	Skin_Sun_Exposed_Lower_leg	ENSG00000079819	C	3.40309e-06	-0.0885273	1.16698e-06	C	-	6	131355284	EPB41L2	0	0.00135103
6:131357811:C:G	GTEx_v7	Skin_Sun_Exposed_Lower_leg	ENSG00000079819	G	3.45774e-06	-0.088446	1.16698e-06	G	-	6	131357811	EPB41L2	0	0.00137272
12:54093797:C:T	GTEx_v7	Esophagus_Mucosa	ENSG00000185591	T	3.4888e-06	0.176049	4.02455e-53	C	-	12	54093797	SP1	0	0.00138505
12:54096656:C:G	GTEx_v7	Testis	ENSG00000135390	C	3.56191e-06	0.164769	1.16572e-28	G	-	12	54096656	ATP5G2	0	0.00141408
6:131348212:C:T	GTEx_v7	Skin_Sun_Exposed_Lower_leg	ENSG00000079819	C	3.57868e-06	-0.0882955	1.16698e-06	C	-	6	131348212	EPB41L2	0	0.00142074
6:131348313:A:T	GTEx_v7	Skin_Sun_Exposed_Lower_leg	ENSG00000079819	T	3.57868e-06	-0.0882955	1.16698e-06	T	-	6	131348313	EPB41L2	0	0.00142074
6:131353066:C:T	GTEx_v7	Skin_Sun_Exposed_Lower_leg	ENSG00000079819	T	3.57868e-06	-0.0882955	1.16698e-06	C	+	6	131353066	EPB41L2	0	0.00142074
6:131370686:C:T	GTEx_v7	Skin_Sun_Exposed_Lower_leg	ENSG00000079819	C	3.57868e-06	-0.0882955	1.16698e-06	C	-	6	131370686	EPB41L2	0	0.00142074
6:131371062:A:G	GTEx_v7	Skin_Sun_Exposed_Lower_leg	ENSG00000079819	G	3.57868e-06	-0.0882955	1.16698e-06	G	-	6	131371062	EPB41L2	0	0.00142074
6:131371068:A:G	GTEx_v7	Skin_Sun_Exposed_Lower_leg	ENSG00000079819	A	3.57868e-06	-0.0882955	1.16698e-06	G	+	6	131371068	EPB41L2	0	0.00142074
6:131381579:A:G	GTEx_v7	Skin_Sun_Exposed_Lower_leg	ENSG00000079819	A	3.57868e-06	-0.0882955	1.16698e-06	G	+	6	131381579	EPB41L2	1	0.00142074
12:54097433:A:T	GTEx_v7	Thyroid	ENSG00000170374	T	3.72586e-06	-0.277148	0.000746898	T	-	12	54097433	SP7	0	0.00147917
6:131350049:A:G	GTEx_v7	Skin_Sun_Exposed_Lower_leg	ENSG00000079819	G	3.78852e-06	-0.0858595	1.16698e-06	G	-	6	131350049	EPB41L2	0	0.00150404
6:131364415:C:T	GTEx_v7	Skin_Sun_Exposed_Lower_leg	ENSG00000079819	C	3.85673e-06	-0.0883516	1.16698e-06	C	-	6	131364415	EPB41L2	0	0.00153112
6:131335052:A:T	GTEx_v7	Skin_Sun_Exposed_Lower_leg	ENSG00000079819	T	3.88189e-06	-0.0887644	1.16698e-06	T	-	6	131335052	EPB41L2	0	0.00154111
6:131358672:C:T	GTEx_v7	Skin_Sun_Exposed_Lower_leg	ENSG00000079819	C	3.91664e-06	-0.088774	1.16698e-06	C	-	6	131358672	EPB41L2	0	0.00155491
12:54097099:A:T	GTEx_v7	Esophagus_Mucosa	ENSG00000185591	A	3.92091e-06	0.177629	4.02455e-53	T	-	12	54097099	SP1	0	0.0015566
6:131368773:C:T	GTEx_v7	Skin_Sun_Exposed_Lower_leg	ENSG00000079819	C	4.07307e-06	-0.0877254	1.16698e-06	C	-	6	131368773	EPB41L2	0	0.00161701
12:54093797:C:T	GTEx_v7	Testis	ENSG00000135390	T	4.12683e-06	0.16456	1.16572e-28	C	-	12	54093797	ATP5G2	0	0.00163835
6:131336787:A:C	GTEx_v7	Skin_Sun_Exposed_Lower_leg	ENSG00000079819	A	4.23363e-06	-0.0879149	1.16698e-06	C	+	6	131336787	EPB41L2	0	0.00168075
6:131333668:A:G	GTEx_v7	Skin_Sun_Exposed_Lower_leg	ENSG00000079819	G	4.31104e-06	-0.0882234	1.16698e-06	G	-	6	131333668	EPB41L2	0	0.00171148
6:131338166:C:T	GTEx_v7	Skin_Sun_Exposed_Lower_leg	ENSG00000079819	T	4.31104e-06	-0.0882234	1.16698e-06	C	+	6	131338166	EPB41L2	0	0.00171148
6:131365376:A:G	GTEx_v7	Skin_Sun_Exposed_Lower_leg	ENSG00000079819	A	4.32967e-06	-0.0881231	1.16698e-06	G	+	6	131365376	EPB41L2	0	0.00171888
6:131340378:C:T	GTEx_v7	Skin_Sun_Exposed_Lower_leg	ENSG00000079819	C	4.50543e-06	-0.0878709	1.16698e-06	C	-	6	131340378	EPB41L2	0	0.00178866
6:131372348:C:T	GTEx_v7	Skin_Sun_Exposed_Lower_leg	ENSG00000079819	T	4.69499e-06	-0.087145	1.16698e-06	C	+	6	131372348	EPB41L2	0	0.00186391
6:131359241:A:G	GTEx_v7	Skin_Sun_Exposed_Lower_leg	ENSG00000079819	G	5.03219e-06	-0.0874769	1.16698e-06	G	-	6	131359241	EPB41L2	0	0.00199778
12:54097099:A:T	GTEx_v7	Thyroid	ENSG00000170374	A	5.35253e-06	-0.272711	0.000746898	T	+	12	54097099	SP7	0	0.00212495
12:54096656:C:G	GTEx_v7	Esophagus_Mucosa	ENSG00000185591	C	5.8515e-06	0.173859	4.02455e-53	G	-	12	54096656	SP1	0	0.00232305
12:54097099:A:T	GTEx_v7	Testis	ENSG00000135390	A	6.30954e-06	0.162215	1.16572e-28	T	-	12	54097099	ATP5G2	0	0.00250489
6:131372135:A:G	GTEx_v7	Esophagus_Muscularis	ENSG00000079819	G	6.38776e-06	-0.116691	0.0144422	G	-	6	131372135	EPB41L2	0	0.00253594
6:131314754:C:T	GTEx_v7	Skin_Sun_Exposed_Lower_leg	ENSG00000079819	T	7.0942e-06	-0.0856512	1.16698e-06	C	+	6	131314754	EPB41L2	0	0.0028164
6:131362847:A:T	GTEx_v7	Skin_Sun_Exposed_Lower_leg	ENSG00000079819	A	7.22862e-06	-0.0856213	1.16698e-06	T	+	6	131362847	EPB41L2	0	0.00286976
6:131369647:C:T	GTEx_v7	Esophagus_Muscularis	ENSG00000079819	C	7.77343e-06	-0.1158	0.0144422	C	-	6	131369647	EPB41L2	0	0.00308605
6:131316766:A:C	GTEx_v7	Skin_Sun_Exposed_Lower_leg	ENSG00000079819	A	7.80215e-06	-0.0853285	1.16698e-06	C	+	6	131316766	EPB41L2	0	0.00309745
6:131323676:A:G	GTEx_v7	Skin_Sun_Exposed_Lower_leg	ENSG00000079819	A	7.80215e-06	-0.0853285	1.16698e-06	G	+	6	131323676	EPB41L2	0	0.00309745
6:131336364:C:T	GTEx_v7	Esophagus_Muscularis	ENSG00000079819	C	8.42328e-06	-0.115698	0.0144422	C	-	6	131336364	EPB41L2	0	0.00334404
6:131293308:A:G	GTEx_v7	Skin_Sun_Exposed_Lower_leg	ENSG00000079819	G	8.51722e-06	-0.0841564	1.16698e-06	G	-	6	131293308	EPB41L2	0	0.00338134
12:54101400:A:T	GTEx_v7	Adipose_Visceral_Omentum	ENSG00000135390	A	8.694e-06	0.173272	7.71029e-16	T	-	12	54101400	ATP5G2	0	0.00345152
6:131321243:C:T	GTEx_v7	Skin_Sun_Exposed_Lower_leg	ENSG00000079819	C	1.01215e-05	-0.0847698	1.16698e-06	C	-	6	131321243	EPB41L2	0	0.00401824
6:131357764:A:G	GTEx_v7	Esophagus_Muscularis	ENSG00000079819	G	1.01812e-05	-0.114771	0.0144422	G	-	6	131357764	EPB41L2	0	0.00404194
6:131264244:A:G	GTEx_v7	Skin_Sun_Exposed_Lower_leg	ENSG00000079819	G	1.04971e-05	-0.0832041	1.16698e-06	G	-	6	131264244	EPB41L2	0	0.00416735
12:54096588:A:G	GTEx_v7	Esophagus_Mucosa	ENSG00000185591	A	1.06934e-05	0.168287	4.02455e-53	G	-	12	54096588	SP1	1	0.00424528
6:131327631:A:G	GTEx_v7	Esophagus_Mucosa	ENSG00000079819	A	1.07914e-05	-0.121179	0.00018391	G	+	6	131327631	EPB41L2	0	0.00428419
12:54093797:C:T	GTEx_v7	Testis	ENSG00000170374	T	1.08007e-05	0.316968	7.51707e-24	C	-	12	54093797	SP7	0	0.00428788
6:131320023:A:T	GTEx_v7	Esophagus_Muscularis	ENSG00000079819	T	1.10107e-05	-0.114344	0.0144422	T	-	6	131320023	EPB41L2	0	0.00437125
12:54097433:A:T	GTEx_v7	Esophagus_Mucosa	ENSG00000185591	T	1.12207e-05	0.168899	4.02455e-53	T	+	12	54097433	SP1	0	0.00445462
6:131345133:A:G	GTEx_v7	Esophagus_Muscularis	ENSG00000079819	G	1.21482e-05	-0.114056	0.0144422	G	-	6	131345133	EPB41L2	0	0.00482284
6:131352873:C:G	GTEx_v7	Esophagus_Muscularis	ENSG00000079819	G	1.22434e-05	-0.113181	0.0144422	G	-	6	131352873	EPB41L2	0	0.00486063
6:131320023:A:T	GTEx_v7	Skin_Sun_Exposed_Lower_leg	ENSG00000079819	T	1.2603e-05	-0.0807837	1.16698e-06	T	-	6	131320023	EPB41L2	0	0.00500339
12:54101400:A:T	GTEx_v7	Testis	ENSG00000170374	A	1.2828e-05	0.401112	7.51707e-24	T	-	12	54101400	SP7	0	0.00509272
6:131373431:A:T	GTEx_v7	Esophagus_Muscularis	ENSG00000079819	A	1.40617e-05	-0.112905	0.0144422	T	+	6	131373431	EPB41L2	0	0.00558249
6:131367399:C:T	GTEx_v7	Esophagus_Mucosa	ENSG00000079819	C	1.5068e-05	-0.117425	0.00018391	C	-	6	131367399	EPB41L2	0	0.005982
12:54098406:C:G	GTEx_v7	Small_Intestine_Terminal_Ileum	ENSG00000135390	G	1.53649e-05	0.268867	6.33707e-05	G	+	12	54098406	ATP5G2	0	0.00609987
6:131362847:A:T	GTEx_v7	Esophagus_Mucosa	ENSG00000079819	A	1.54241e-05	-0.117605	0.00018391	T	+	6	131362847	EPB41L2	0	0.00612337
6:131350049:A:G	GTEx_v7	Esophagus_Muscularis	ENSG00000079819	G	1.60817e-05	-0.11277	0.0144422	G	-	6	131350049	EPB41L2	0	0.00638443
6:131307182:G:T	GTEx_v7	Skin_Sun_Exposed_Lower_leg	ENSG00000079819	G	1.63021e-05	-0.0819498	1.16698e-06	G	-	6	131307182	EPB41L2	0	0.00647193
6:131310712:A:G	GTEx_v7	Skin_Sun_Exposed_Lower_leg	ENSG00000079819	A	1.63021e-05	-0.0819498	1.16698e-06	G	+	6	131310712	EPB41L2	0	0.00647193
6:131368773:C:T	GTEx_v7	Esophagus_Mucosa	ENSG00000079819	C	1.65438e-05	-0.117383	0.00018391	C	-	6	131368773	EPB41L2	0	0.00656789
12:54093797:C:T	GTEx_v7	Lung	ENSG00000135390	T	1.66067e-05	0.120585	1.60003e-29	C	-	12	54093797	ATP5G2	0	0.00659286
6:131348212:C:T	GTEx_v7	Esophagus_Mucosa	ENSG00000079819	C	1.67994e-05	-0.117207	0.00018391	C	-	6	131348212	EPB41L2	0	0.00666936
12:54098406:C:G	GTEx_v7	Esophagus_Muscularis	ENSG00000135390	G	1.7405e-05	0.171967	2.02225e-29	G	+	12	54098406	ATP5G2	0	0.00690978
6:131353066:C:T	GTEx_v7	Esophagus_Mucosa	ENSG00000079819	T	1.79869e-05	-0.116861	0.00018391	C	+	6	131353066	EPB41L2	0	0.0071408
6:131355284:C:T	GTEx_v7	Esophagus_Mucosa	ENSG00000079819	C	1.79869e-05	-0.116861	0.00018391	C	-	6	131355284	EPB41L2	0	0.0071408
6:131357811:C:G	GTEx_v7	Esophagus_Mucosa	ENSG00000079819	G	1.79869e-05	-0.116861	0.00018391	G	-	6	131357811	EPB41L2	0	0.0071408
6:131371062:A:G	GTEx_v7	Esophagus_Mucosa	ENSG00000079819	G	1.79869e-05	-0.116861	0.00018391	G	-	6	131371062	EPB41L2	0	0.0071408
6:131371068:A:G	GTEx_v7	Esophagus_Mucosa	ENSG00000079819	A	1.79869e-05	-0.116861	0.00018391	G	+	6	131371068	EPB41L2	0	0.0071408
6:131381579:A:G	GTEx_v7	Esophagus_Mucosa	ENSG00000079819	A	1.79869e-05	-0.116861	0.00018391	G	+	6	131381579	EPB41L2	1	0.0071408
12:54096656:C:G	GTEx_v7	Lung	ENSG00000135390	C	1.8054e-05	0.120721	1.60003e-29	G	-	12	54096656	ATP5G2	0	0.00716744
6:131321243:C:T	GTEx_v7	Esophagus_Muscularis	ENSG00000079819	C	1.85096e-05	-0.115018	0.0144422	C	-	6	131321243	EPB41L2	0	0.00734831
12:54097099:A:T	GTEx_v7	Lung	ENSG00000135390	A	1.85949e-05	0.12084	1.60003e-29	T	-	12	54097099	ATP5G2	0	0.00738218
6:131348313:A:T	GTEx_v7	Esophagus_Mucosa	ENSG00000079819	T	1.86668e-05	-0.116574	0.00018391	T	-	6	131348313	EPB41L2	0	0.00741072
6:131340378:C:T	GTEx_v7	Esophagus_Mucosa	ENSG00000079819	C	1.86751e-05	-0.117487	0.00018391	C	-	6	131340378	EPB41L2	0	0.00741401
6:131370686:C:T	GTEx_v7	Esophagus_Mucosa	ENSG00000079819	C	1.95286e-05	-0.116421	0.00018391	C	-	6	131370686	EPB41L2	0	0.00775285
12:54101400:A:T	GTEx_v7	Skin_Not_Sun_Exposed_Suprapubic	ENSG00000135390	A	1.96829e-05	0.121017	5.04563e-14	T	-	12	54101400	ATP5G2	0	0.00781411
12:54093797:C:T	GTEx_v7	Esophagus_Muscularis	ENSG00000135390	T	1.97785e-05	0.176518	2.02225e-29	C	-	12	54093797	ATP5G2	0	0.00785206
6:131358672:C:T	GTEx_v7	Esophagus_Mucosa	ENSG00000079819	C	1.97983e-05	-0.117303	0.00018391	C	-	6	131358672	EPB41L2	0	0.00785993
6:131352873:C:G	GTEx_v7	Esophagus_Mucosa	ENSG00000079819	G	1.99302e-05	-0.113444	0.00018391	G	-	6	131352873	EPB41L2	0	0.00791229
6:131372348:C:T	GTEx_v7	Esophagus_Mucosa	ENSG00000079819	T	1.99704e-05	-0.116312	0.00018391	C	+	6	131372348	EPB41L2	0	0.00792825
12:54096588:A:G	GTEx_v7	Artery_Tibial	ENSG00000135390	A	2.00064e-05	0.0976537	5.81418e-13	G	-	12	54096588	ATP5G2	1	0.00794254
6:131336364:C:T	GTEx_v7	Esophagus_Mucosa	ENSG00000079819	C	2.0023e-05	-0.114175	0.00018391	C	-	6	131336364	EPB41L2	0	0.00794913
6:131340378:C:T	GTEx_v7	Esophagus_Muscularis	ENSG00000079819	C	2.01921e-05	-0.114209	0.0144422	C	-	6	131340378	EPB41L2	0	0.00801626
6:131307854:C:T	GTEx_v7	Skin_Sun_Exposed_Lower_leg	ENSG00000079819	C	2.02356e-05	-0.0812243	1.16698e-06	C	-	6	131307854	EPB41L2	0	0.00803353
12:54098406:C:G	GTEx_v7	Brain_Cerebellar_Hemisphere	ENSG00000135390	G	2.08619e-05	0.305984	6.72984e-16	G	+	12	54098406	ATP5G2	0	0.00828217
12:54096588:A:G	GTEx_v7	Lung	ENSG00000135390	A	2.08736e-05	0.119815	1.60003e-29	G	-	12	54096588	ATP5G2	1	0.00828682
12:54101400:A:T	GTEx_v7	Esophagus_Mucosa	ENSG00000185591	A	2.09864e-05	0.190013	4.02455e-53	T	-	12	54101400	SP1	0	0.0083316
6:131282288:C:T	GTEx_v7	Skin_Sun_Exposed_Lower_leg	ENSG00000079819	C	2.14332e-05	-0.0802439	1.16698e-06	C	-	6	131282288	EPB41L2	1	0.00850898
6:131365376:A:G	GTEx_v7	Esophagus_Mucosa	ENSG00000079819	A	2.2226e-05	-0.116181	0.00018391	G	+	6	131365376	EPB41L2	0	0.00882372
6:131321243:C:T	GTEx_v7	Esophagus_Mucosa	ENSG00000079819	C	2.33156e-05	-0.116016	0.00018391	C	-	6	131321243	EPB41L2	0	0.00925629
12:54098406:C:G	GTEx_v7	Artery_Tibial	ENSG00000135390	G	2.37514e-05	0.0950445	5.81418e-13	G	+	12	54098406	ATP5G2	0	0.00942931
6:131300777:C:T	GTEx_v7	Skin_Sun_Exposed_Lower_leg	ENSG00000079819	C	2.42179e-05	-0.0798657	1.16698e-06	C	-	6	131300777	EPB41L2	0	0.00961451
6:131316766:A:C	GTEx_v7	Esophagus_Mucosa	ENSG00000079819	A	2.45464e-05	-0.115388	0.00018391	C	+	6	131316766	EPB41L2	0	0.00974492
6:131323676:A:G	GTEx_v7	Esophagus_Mucosa	ENSG00000079819	A	2.45464e-05	-0.115388	0.00018391	G	+	6	131323676	EPB41L2	0	0.00974492
6:131336787:A:C	GTEx_v7	Esophagus_Mucosa	ENSG00000079819	A	2.45464e-05	-0.115388	0.00018391	C	+	6	131336787	EPB41L2	0	0.00974492
12:54098406:C:G	GTEx_v7	Skin_Not_Sun_Exposed_Suprapubic	ENSG00000135390	G	2.48046e-05	0.103311	5.04563e-14	G	+	12	54098406	ATP5G2	0	0.00984743
6:131245380:C:T	GTEx_v7	Skin_Sun_Exposed_Lower_leg	ENSG00000079819	C	2.48594e-05	-0.0803592	1.16698e-06	C	-	6	131245380	EPB41L2	0	0.00986918
12:54097433:A:T	GTEx_v7	Testis	ENSG00000170374	T	2.55858e-05	0.304051	7.51707e-24	T	+	12	54097433	SP7	0	0.0101576
6:131359241:A:G	GTEx_v7	Esophagus_Mucosa	ENSG00000079819	G	2.56472e-05	-0.115227	0.00018391	G	-	6	131359241	EPB41L2	0	0.0101819
12:54093797:C:T	GTEx_v7	Esophagus_Mucosa	ENSG00000135476	T	2.62467e-05	0.156404	3.26298e-53	C	-	12	54093797	ESPL1	0	0.0104199
12:54098406:C:G	BRAINEAC	CRBL	ENSG00000135390	NA	2.66119e-05	-4.35869	0.000538759	G	NA	12	54098406	ATP5G2	0	0.0105649
12:54097099:A:T	GTEx_v7	Testis	ENSG00000170374	A	2.72875e-05	0.304122	7.51707e-24	T	-	12	54097099	SP7	0	0.0108331
6:131302473:C:T	GTEx_v7	Esophagus_Muscularis	ENSG00000079819	C	2.7449e-05	-0.109066	0.0144422	C	-	6	131302473	EPB41L2	0	0.0108973
6:131340191:C:T	GTEx_v7	Esophagus_Mucosa	ENSG00000079819	T	2.8113e-05	-0.114913	0.00018391	C	+	6	131340191	EPB41L2	0	0.0111609
12:54093797:C:T	BRAINEAC	CRBL	ENSG00000135390	NA	2.81435e-05	-4.3446	0.000564624	C	NA	12	54093797	ATP5G2	0	0.011173
12:54097433:A:T	GTEx_v7	Lung	ENSG00000135390	T	2.94201e-05	0.118058	1.60003e-29	T	+	12	54097433	ATP5G2	0	0.0116798
6:131210218:C:T	GTEx_v7	Skin_Sun_Exposed_Lower_leg	ENSG00000079819	T	2.97794e-05	-0.0832015	1.16698e-06	C	+	6	131210218	EPB41L2	0	0.0118224
6:131215271:C:T	GTEx_v7	Lung	ENSG00000079819	T	3.07973e-05	-0.107209	0.00515781	C	+	6	131215271	EPB41L2	0	0.0122265
12:54101400:A:T	GTEx_v7	Lung	ENSG00000135390	A	3.15604e-05	0.139274	1.60003e-29	T	-	12	54101400	ATP5G2	0	0.0125295
6:131373431:A:T	GTEx_v7	Esophagus_Mucosa	ENSG00000079819	A	3.17689e-05	-0.111495	0.00018391	T	+	6	131373431	EPB41L2	0	0.0126123
6:131335052:A:T	GTEx_v7	Esophagus_Muscularis	ENSG00000079819	T	3.24493e-05	-0.111271	0.0144422	T	-	6	131335052	EPB41L2	0	0.0128824
6:131333668:A:G	GTEx_v7	Esophagus_Muscularis	ENSG00000079819	G	3.29169e-05	-0.111244	0.0144422	G	-	6	131333668	EPB41L2	0	0.013068
6:131338166:C:T	GTEx_v7	Esophagus_Muscularis	ENSG00000079819	T	3.29169e-05	-0.111244	0.0144422	C	+	6	131338166	EPB41L2	0	0.013068
12:54097433:A:T	GTEx_v7	Skin_Not_Sun_Exposed_Suprapubic	ENSG00000135390	T	3.32669e-05	0.101604	5.04563e-14	T	+	12	54097433	ATP5G2	0	0.013207
6:131215271:C:T	GTEx_v7	Skin_Sun_Exposed_Lower_leg	ENSG00000079819	T	3.3724e-05	-0.0817274	1.16698e-06	C	+	6	131215271	EPB41L2	0	0.0133884
12:54101400:A:T	GTEx_v7	Esophagus_Mucosa	ENSG00000135476	A	3.47712e-05	0.180858	3.26298e-53	T	-	12	54101400	ESPL1	0	0.0138042
12:54097099:A:T	GTEx_v7	Artery_Tibial	ENSG00000135390	A	3.52791e-05	0.0958373	5.81418e-13	T	-	12	54097099	ATP5G2	0	0.0140058
12:54097433:A:T	GTEx_v7	Esophagus_Muscularis	ENSG00000135390	T	3.54514e-05	0.170729	2.02225e-29	T	+	12	54097433	ATP5G2	0	0.0140742
6:131314754:C:T	GTEx_v7	Esophagus_Muscularis	ENSG00000079819	T	3.59658e-05	-0.110449	0.0144422	C	+	6	131314754	EPB41L2	0	0.0142784
6:131316766:A:C	GTEx_v7	Esophagus_Muscularis	ENSG00000079819	A	3.59658e-05	-0.110449	0.0144422	C	+	6	131316766	EPB41L2	0	0.0142784
6:131323676:A:G	GTEx_v7	Esophagus_Muscularis	ENSG00000079819	A	3.59658e-05	-0.110449	0.0144422	G	+	6	131323676	EPB41L2	0	0.0142784
6:131336787:A:C	GTEx_v7	Esophagus_Muscularis	ENSG00000079819	A	3.59658e-05	-0.110449	0.0144422	C	+	6	131336787	EPB41L2	0	0.0142784
6:131282288:C:T	GTEx_v7	Esophagus_Mucosa	ENSG00000079819	C	3.63654e-05	-0.11233	0.00018391	C	-	6	131282288	EPB41L2	1	0.0144371
6:131374065:C:T	GTEx_v7	Esophagus_Mucosa	ENSG00000079819	T	3.6408e-05	-0.11298	0.00018391	C	+	6	131374065	EPB41L2	0	0.014454
6:131374065:C:T	GTEx_v7	Esophagus_Muscularis	ENSG00000079819	T	3.67472e-05	-0.110147	0.0144422	C	+	6	131374065	EPB41L2	0	0.0145886
6:131300777:C:T	GTEx_v7	Esophagus_Mucosa	ENSG00000079819	C	3.69732e-05	-0.112276	0.00018391	C	-	6	131300777	EPB41L2	0	0.0146784
6:131210218:C:T	GTEx_v7	Lung	ENSG00000079819	T	3.84712e-05	-0.107833	0.00515781	C	+	6	131210218	EPB41L2	0	0.0152731
6:131314754:C:T	GTEx_v7	Esophagus_Mucosa	ENSG00000079819	T	3.89271e-05	-0.112473	0.00018391	C	+	6	131314754	EPB41L2	0	0.0154541
12:54098406:C:G	GTEx_v7	Lung	ENSG00000135390	G	4.16091e-05	0.114272	1.60003e-29	G	+	12	54098406	ATP5G2	0	0.0165188
12:54096588:A:G	GTEx_v7	Esophagus_Muscularis	ENSG00000135390	A	4.2093e-05	0.168033	2.02225e-29	G	-	12	54096588	ATP5G2	1	0.0167109
12:54096656:C:G	GTEx_v7	Esophagus_Muscularis	ENSG00000135390	C	4.21846e-05	0.167987	2.02225e-29	G	-	12	54096656	ATP5G2	0	0.0167473
12:54097433:A:T	BRAINEAC	CRBL	ENSG00000135390	NA	4.22508e-05	-4.24138	0.000816544	T	NA	12	54097433	ATP5G2	0	0.0167736
6:131327631:A:G	GTEx_v7	Esophagus_Muscularis	ENSG00000079819	A	4.23311e-05	-0.110575	0.0144422	G	+	6	131327631	EPB41L2	0	0.0168054
12:54097099:A:T	BRAINEAC	CRBL	ENSG00000135390	NA	4.2357e-05	-4.24074	0.000816544	T	NA	12	54097099	ATP5G2	0	0.0168157
12:54096656:C:G	BRAINEAC	CRBL	ENSG00000135390	NA	4.24467e-05	-4.2402	0.00081674	G	NA	12	54096656	ATP5G2	0	0.0168513
12:54097099:A:T	GTEx_v7	Esophagus_Muscularis	ENSG00000135390	A	4.33332e-05	0.169483	2.02225e-29	T	-	12	54097099	ATP5G2	0	0.0172033
6:131348045:C:T	GTEx_v7	Esophagus_Muscularis	ENSG00000079819	C	4.35528e-05	-0.109023	0.0144422	C	-	6	131348045	EPB41L2	0	0.0172905
12:54096656:C:G	GTEx_v7	Artery_Tibial	ENSG00000135390	C	4.39213e-05	0.0938315	5.81418e-13	G	-	12	54096656	ATP5G2	0	0.0174368
6:131307182:G:T	GTEx_v7	Esophagus_Mucosa	ENSG00000079819	G	4.39759e-05	-0.111215	0.00018391	G	-	6	131307182	EPB41L2	0	0.0174584
6:131307854:C:T	GTEx_v7	Esophagus_Mucosa	ENSG00000079819	C	4.39759e-05	-0.111215	0.00018391	C	-	6	131307854	EPB41L2	0	0.0174584
6:131310712:A:G	GTEx_v7	Esophagus_Mucosa	ENSG00000079819	A	4.39759e-05	-0.111215	0.00018391	G	+	6	131310712	EPB41L2	0	0.0174584
6:131307182:G:T	GTEx_v7	Esophagus_Muscularis	ENSG00000079819	G	4.63049e-05	-0.108011	0.0144422	G	-	6	131307182	EPB41L2	0	0.018383
6:131307854:C:T	GTEx_v7	Esophagus_Muscularis	ENSG00000079819	C	4.63049e-05	-0.108011	0.0144422	C	-	6	131307854	EPB41L2	0	0.018383
6:131310712:A:G	GTEx_v7	Esophagus_Muscularis	ENSG00000079819	A	4.63049e-05	-0.108011	0.0144422	G	+	6	131310712	EPB41L2	0	0.018383
6:131368773:C:T	GTEx_v7	Esophagus_Muscularis	ENSG00000079819	C	4.66625e-05	-0.108435	0.0144422	C	-	6	131368773	EPB41L2	0	0.018525
12:54096588:A:G	GTEx_v7	Esophagus_Mucosa	ENSG00000135476	A	5.17042e-05	0.1516	3.26298e-53	G	-	12	54096588	ESPL1	1	0.0205266
6:131348045:C:T	GTEx_v7	Esophagus_Mucosa	ENSG00000079819	C	5.76417e-05	-0.110678	0.00018391	C	-	6	131348045	EPB41L2	0	0.0228838
12:54097433:A:T	GTEx_v7	Artery_Tibial	ENSG00000135390	T	5.85953e-05	0.0929223	5.81418e-13	T	+	12	54097433	ATP5G2	0	0.0232623
6:131136313:C:T	GTEx_v7	Muscle_Skeletal	ENSG00000118507	C	6.66368e-05	0.135819	1.69624e-61	C	+	6	131136313	AKAP7	0	0.0264548
12:54096588:A:G	BRAINEAC	CRBL	ENSG00000135390	NA	8.01036e-05	-4.07537	0.00141752	G	NA	12	54096588	ATP5G2	1	0.0318011
12:54098406:C:G	BRAINEAC	MEDU	ENSG00000135390	NA	0.000130377	-3.95746	0.00488284	G	NA	12	54098406	ATP5G2	0	0.0517596
12:54093797:C:T	BRAINEAC	MEDU	ENSG00000135390	NA	0.000137571	-3.94288	0.00510538	C	NA	12	54093797	ATP5G2	0	0.0546158
12:54093797:C:T	BRAINEAC	PUTM	ENSG00000135390	NA	0.000166879	-3.87999	0.00322879	C	NA	12	54093797	ATP5G2	0	0.066251
12:54097433:A:T	BRAINEAC	MEDU	ENSG00000135390	NA	0.000168738	-3.88712	0.00597201	T	NA	12	54097433	ATP5G2	0	0.066989
12:54097099:A:T	BRAINEAC	MEDU	ENSG00000135390	NA	0.000169277	-3.88624	0.00598242	T	NA	12	54097099	ATP5G2	0	0.0672029
12:54096656:C:G	BRAINEAC	MEDU	ENSG00000135390	NA	0.000169689	-3.88557	0.00598834	G	NA	12	54096656	ATP5G2	0	0.0673666
12:54097099:A:T	BRAINEAC	PUTM	ENSG00000135390	NA	0.000241759	-3.77816	0.0043905	T	NA	12	54097099	ATP5G2	0	0.0959782
12:54097433:A:T	BRAINEAC	PUTM	ENSG00000135390	NA	0.000241784	-3.77813	0.0043905	T	NA	12	54097433	ATP5G2	0	0.0959881
12:54096656:C:G	BRAINEAC	PUTM	ENSG00000135390	NA	0.000241822	-3.77808	0.0043905	G	NA	12	54096656	ATP5G2	0	0.0960034
12:54096588:A:G	BRAINEAC	SNIG	ENSG00000135390	NA	0.000249268	-3.80084	0.00969067	G	NA	12	54096588	ATP5G2	1	0.0989592
12:54096656:C:G	BRAINEAC	SNIG	ENSG00000135390	NA	0.000250116	-3.79987	0.00969067	G	NA	12	54096656	ATP5G2	0	0.099296
12:54097099:A:T	BRAINEAC	SNIG	ENSG00000135390	NA	0.000250116	-3.79987	0.00969067	T	NA	12	54097099	ATP5G2	0	0.099296
12:54097433:A:T	BRAINEAC	SNIG	ENSG00000135390	NA	0.000250116	-3.79987	0.00969067	T	NA	12	54097433	ATP5G2	0	0.099296
12:54093797:C:T	BRAINEAC	SNIG	ENSG00000135390	NA	0.000250429	-3.79951	0.00969067	C	NA	12	54093797	ATP5G2	0	0.0994205
12:54096588:A:G	BRAINEAC	MEDU	ENSG00000135390	NA	0.000258592	-3.76876	0.00824528	G	NA	12	54096588	ATP5G2	1	0.102661
12:54093797:C:T	BRAINEAC	FCTX	ENSG00000135390	NA	0.000268622	-3.75058	0.00362752	C	NA	12	54093797	ATP5G2	0	0.106643
12:54093797:C:T	BRAINEAC	aveALL	ENSG00000135390	NA	0.000268622	-3.75058	0.00362752	C	NA	12	54093797	ATP5G2	0	0.106643
12:54098406:C:G	BRAINEAC	FCTX	ENSG00000135390	NA	0.000276022	-3.74299	0.00370697	G	NA	12	54098406	ATP5G2	0	0.109581
12:54098406:C:G	BRAINEAC	aveALL	ENSG00000135390	NA	0.000276022	-3.74299	0.00370697	G	NA	12	54098406	ATP5G2	0	0.109581
12:54097433:A:T	BRAINEAC	FCTX	ENSG00000135390	NA	0.000370618	-3.65998	0.00472563	T	NA	12	54097433	ATP5G2	0	0.147135
12:54097433:A:T	BRAINEAC	aveALL	ENSG00000135390	NA	0.000370618	-3.65998	0.00472563	T	NA	12	54097433	ATP5G2	0	0.147135
12:54097099:A:T	BRAINEAC	FCTX	ENSG00000135390	NA	0.000370912	-3.65975	0.00472563	T	NA	12	54097099	ATP5G2	0	0.147252
12:54097099:A:T	BRAINEAC	aveALL	ENSG00000135390	NA	0.000370912	-3.65975	0.00472563	T	NA	12	54097099	ATP5G2	0	0.147252
12:54096656:C:G	BRAINEAC	FCTX	ENSG00000135390	NA	0.000371225	-3.65951	0.00472602	G	NA	12	54096656	ATP5G2	0	0.147377
12:54096656:C:G	BRAINEAC	aveALL	ENSG00000135390	NA	0.000371225	-3.65951	0.00472602	G	NA	12	54096656	ATP5G2	0	0.147377
12:54093797:C:T	BRAINEAC	TCTX	ENSG00000135390	NA	0.000405293	-3.64139	0.00637008	C	NA	12	54093797	ATP5G2	0	0.160901
12:54098406:C:G	BRAINEAC	PUTM	ENSG00000135390	NA	0.000408059	-3.631	0.00686691	G	NA	12	54098406	ATP5G2	0	0.162
12:54098406:C:G	BRAINEAC	SNIG	ENSG00000135390	NA	0.000437886	-3.63847	0.0130121	G	NA	12	54098406	ATP5G2	0	0.173841
12:54096588:A:G	BRAINEAC	FCTX	ENSG00000135390	NA	0.000476152	-3.58835	0.00589609	G	NA	12	54096588	ATP5G2	1	0.189032
12:54096588:A:G	BRAINEAC	aveALL	ENSG00000135390	NA	0.000476152	-3.58835	0.00589609	G	NA	12	54096588	ATP5G2	1	0.189032
12:54093797:C:T	BRAINEAC	WHMT	ENSG00000135390	NA	0.000496078	-3.57356	0.00859213	C	NA	12	54093797	ATP5G2	0	0.196943
12:54098406:C:G	BRAINEAC	WHMT	ENSG00000135390	NA	0.000505495	-3.56814	0.00870713	G	NA	12	54098406	ATP5G2	0	0.200682
12:54093797:C:T	BRAINEAC	OCTX	ENSG00000135390	NA	0.000518332	-3.56236	0.00726853	C	NA	12	54093797	ATP5G2	0	0.205778
12:54097433:A:T	BRAINEAC	WHMT	ENSG00000135390	NA	0.000562977	-3.53701	0.00944676	T	NA	12	54097433	ATP5G2	0	0.223502
12:54097099:A:T	BRAINEAC	WHMT	ENSG00000135390	NA	0.000563357	-3.53682	0.00944676	T	NA	12	54097099	ATP5G2	0	0.223653
12:54096656:C:G	BRAINEAC	WHMT	ENSG00000135390	NA	0.000563715	-3.53663	0.00944676	G	NA	12	54096656	ATP5G2	0	0.223795
12:54097433:A:T	BRAINEAC	TCTX	ENSG00000135390	NA	0.000603593	-3.5259	0.00900639	T	NA	12	54097433	ATP5G2	0	0.239626
12:54097099:A:T	BRAINEAC	TCTX	ENSG00000135390	NA	0.000605446	-3.525	0.00902531	T	NA	12	54097099	ATP5G2	0	0.240362
12:54096656:C:G	BRAINEAC	TCTX	ENSG00000135390	NA	0.000606935	-3.52428	0.00902871	G	NA	12	54096656	ATP5G2	0	0.240953
12:54098406:C:G	BRAINEAC	OCTX	ENSG00000135390	NA	0.00067287	-3.48641	0.00928128	G	NA	12	54098406	ATP5G2	0	0.267129
12:54098406:C:G	BRAINEAC	TCTX	ENSG00000135390	NA	0.000676828	-3.49221	0.00994742	G	NA	12	54098406	ATP5G2	0	0.268701
12:54097433:A:T	BRAINEAC	OCTX	ENSG00000135390	NA	0.000743338	-3.4571	0.0102072	T	NA	12	54097433	ATP5G2	0	0.295105
12:54097099:A:T	BRAINEAC	OCTX	ENSG00000135390	NA	0.000744671	-3.45658	0.0102198	T	NA	12	54097099	ATP5G2	0	0.295634
12:54096656:C:G	BRAINEAC	OCTX	ENSG00000135390	NA	0.000745821	-3.45612	0.0102298	G	NA	12	54096656	ATP5G2	0	0.296091
12:54098406:C:G	BRAINEAC	THAL	ENSG00000135390	NA	0.000782893	-3.44526	0.0136905	G	NA	12	54098406	ATP5G2	0	0.310809
12:54096588:A:G	BRAINEAC	WHMT	ENSG00000135390	NA	0.000800813	-3.43377	0.0124111	G	NA	12	54096588	ATP5G2	1	0.317923
12:54096588:A:G	BRAINEAC	PUTM	ENSG00000135390	NA	0.00083883	-3.42131	0.0127182	G	NA	12	54096588	ATP5G2	1	0.333016
12:54096588:A:G	BRAINEAC	TCTX	ENSG00000135390	NA	0.000986035	-3.37988	0.0140997	G	NA	12	54096588	ATP5G2	1	0.391456
12:54096588:A:G	BRAINEAC	OCTX	ENSG00000135390	NA	0.00106094	-3.35098	0.0141062	G	NA	12	54096588	ATP5G2	1	0.421191
12:54093797:C:T	BRAINEAC	THAL	ENSG00000135390	NA	0.00152617	-3.24292	0.0232549	C	NA	12	54093797	ATP5G2	0	0.60589
12:54093797:C:T	BRAINEAC	HIPP	ENSG00000135390	NA	0.00166607	-3.21689	0.0255778	C	NA	12	54093797	ATP5G2	0	0.661431
12:54097433:A:T	BRAINEAC	THAL	ENSG00000135390	NA	0.00252396	-3.08432	0.0358652	T	NA	12	54097433	ATP5G2	0	1.00201
12:54097099:A:T	BRAINEAC	THAL	ENSG00000135390	NA	0.00252535	-3.08415	0.0358652	T	NA	12	54097099	ATP5G2	0	1.00256
12:54096656:C:G	BRAINEAC	THAL	ENSG00000135390	NA	0.00252734	-3.08389	0.0358727	G	NA	12	54096656	ATP5G2	0	1.00335
12:54096656:C:G	BRAINEAC	HIPP	ENSG00000135390	NA	0.00324565	-3.00384	0.0447975	G	NA	12	54096656	ATP5G2	0	1.28852
12:54097099:A:T	BRAINEAC	HIPP	ENSG00000135390	NA	0.00324721	-3.00368	0.0447975	T	NA	12	54097099	ATP5G2	0	1.28914
12:54097433:A:T	BRAINEAC	HIPP	ENSG00000135390	NA	0.00325193	-3.00321	0.0448305	T	NA	12	54097433	ATP5G2	0	1.29102
12:54096588:A:G	BRAINEAC	THAL	ENSG00000135390	NA	0.00325742	-3.00165	0.044203	G	NA	12	54096588	ATP5G2	1	1.2932
12:54098406:C:G	BRAINEAC	HIPP	ENSG00000135390	NA	0.00352107	-2.97708	0.0476016	G	NA	12	54098406	ATP5G2	0	1.39787

## Sheet: Table S8
Table S8. MetaXcan transriptome wide analysis
gene	gene_name	zscore	effect_size	pvalue	var_g	pred_perf_r2	pred_perf_pval	pred_perf_qval	n_snps_used	n_snps_in_cov	n_snps_in_model	Pbon_pvalue	Tissue
ENSG00000119888.6	EPCAM	-3.71101	-0.0950509	0.000206438	0.117591	0.206694	3.12335e-18	NA	10	11	11	1	Adipose_Subcutaneous
ENSG00000272911.1	RP11-74E22.6	-3.42087	-0.12363	0.000624204	0.0732879	0.150272	3.96498e-13	NA	12	12	12	1	Adipose_Subcutaneous
ENSG00000134255.9	CEPT1	-3.41953	-0.268359	0.000627301	0.0174463	0.0738862	5.45627e-07	NA	2	2	2	1	Adipose_Subcutaneous
ENSG00000187984.8	ANKRD19P	-3.37718	-0.263369	0.000732325	0.0255178	0.0591286	1.09572e-05	NA	11	11	11	1	Adipose_Subcutaneous
ENSG00000187824.4	TMEM220	-3.27559	-0.256634	0.00105441	0.0154503	0.038847	0.00040372	NA	11	12	12	1	Adipose_Subcutaneous
ENSG00000260192.1	RP11-756H20.1	3.75528	0.414448	0.000173147	0.0129796	0.0195274	0.0206543	NA	12	13	13	1	Adipose_Visceral_Omentum
ENSG00000064886.9	CHI3L2	-3.51869	-0.160537	0.000433681	0.0477853	0.0725153	6.32562e-06	NA	25	25	25	1	Adipose_Visceral_Omentum
ENSG00000009950.11	MLXIPL	-3.46988	-0.248293	0.000520695	0.0237661	0.0433417	0.000639591	NA	21	23	23	1	Adipose_Visceral_Omentum
ENSG00000119888.6	EPCAM	-3.42475	-0.0976586	0.000615357	0.0792313	0.165824	2.73207e-12	NA	11	15	15	1	Adipose_Visceral_Omentum
ENSG00000272403.1	RP1-93H18.7	-3.37311	-0.215369	0.000743249	0.0313046	0.0464893	0.000405774	NA	23	26	26	1	Adipose_Visceral_Omentum
ENSG00000138036.14	DYNC2LI1	-3.49792	-0.344144	0.000468898	0.0150088	0.0294128	0.0437537	NA	27	36	36	1	Adrenal_Gland_Omentum
ENSG00000273472.1	RP11-102N12.3	-3.45115	-0.119951	0.000558199	0.0942995	0.115789	4.66147e-05	NA	29	32	32	1	Adrenal_Gland_Omentum
ENSG00000093072.11	CECR1	-3.43389	-0.0705538	0.00059499	0.279975	0.307866	2.15326e-13	NA	36	40	40	1	Adrenal_Gland_Omentum
ENSG00000116830.7	TTF2	3.15454	0.0859984	0.0016075	0.119101	0.0344672	0.0292928	NA	55	64	64	1	Adrenal_Gland_Omentum
ENSG00000236209.1	AC104135.2	-3.0191	-0.0834813	0.00253528	0.148133	0.27551	1.23597e-11	NA	12	12	12	1	Adrenal_Gland_Omentum
ENSG00000117523.11	PRRC2C	3.46436	0.107616	0.000531501	0.120699	0.116134	6.42786e-08	NA	48	55	55	1	Artery_Aorta
ENSG00000009950.11	MLXIPL	-3.40321	-0.515691	0.000666	0.00463758	0.0520821	0.000539807	NA	1	1	1	1	Artery_Aorta
ENSG00000081014.6	AP4E1	3.33312	0.201062	0.000858764	0.0318255	0.0589614	0.000182729	NA	14	17	17	1	Artery_Aorta
ENSG00000213614.5	HEXA	-3.33204	-0.330368	0.000862127	0.0110241	0.0218949	0.0253672	NA	2	2	2	1	Artery_Aorta
ENSG00000272911.1	RP11-74E22.6	-3.28703	-0.323532	0.00101251	0.00998976	0.063477	8.5898e-05	NA	3	3	3	1	Artery_Aorta
ENSG00000187800.9	PEAR1	3.42857	0.0745768	0.000606776	0.242429	0.092114	0.000699607	NA	87	102	102	1	Artery_Coronary
ENSG00000198874.8	TYW1	-3.40516	-0.138109	0.000661255	0.0929369	0.215365	6.22325e-08	NA	17	17	17	1	Artery_Coronary
ENSG00000015676.13	NUDCD3	-3.13796	-0.238697	0.00170128	0.0496167	0.128845	2.91467e-05	NA	7	10	10	1	Artery_Coronary
ENSG00000272911.1	RP11-74E22.6	-3.06317	-0.164612	0.00219008	0.0372375	0.115202	0.000134538	NA	7	7	7	1	Artery_Coronary
ENSG00000119888.6	EPCAM	-2.94377	-0.122524	0.00324245	0.0450675	0.0862369	0.00126117	NA	17	18	18	1	Artery_Coronary
ENSG00000261423.1	RP11-1007O24.3	-3.48162	-0.403495	0.000498385	0.00776662	0.0368665	0.000533261	NA	4	9	9	1	Artery_Tibial
ENSG00000173064.6	HECTD4	-3.44334	-0.297419	0.000574583	0.0274068	0.0374944	0.000329711	NA	10	11	11	1	Artery_Tibial
ENSG00000204843.8	DCTN1	-3.32671	-0.271924	0.000878785	0.016065	0.17074	1.11328e-15	NA	19	21	21	1	Artery_Tibial
ENSG00000257877.1	RP3-462E2.3	3.31645	0.177765	0.000911704	0.0534567	0.0316821	0.00133177	NA	46	54	54	1	Artery_Tibial
ENSG00000163479.9	SSR2	3.20714	0.296939	0.00134061	0.01304	0.0244259	0.0047967	NA	15	21	21	1	Artery_Tibial
ENSG00000156171.10	DRAM2	-3.15522	-0.0623425	0.0016038	0.27705	0.150378	0.000692152	NA	54	55	55	1	Brain_Amygdala
ENSG00000257267.1	ZNF271	3.0805	0.376233	0.00206652	0.00628729	0.0667582	0.0255422	NA	20	26	26	1	Brain_Amygdala
ENSG00000198874.8	TYW1	-2.97234	-0.0490622	0.00295536	0.51419	0.348799	3.74887e-09	NA	130	136	136	1	Brain_Amygdala
ENSG00000119401.10	TRIM32	-2.79067	-0.122044	0.00525994	0.0763283	0.0547022	0.048048	NA	28	29	29	1	Brain_Amygdala
ENSG00000088387.13	DOCK9	-2.74258	-0.187259	0.00609594	0.017414	0.062702	0.0343201	NA	7	7	7	1	Brain_Amygdala
ENSG00000204792.2	AC104135.3	-3.35422	-0.0584107	0.000795902	0.368547	0.369828	7.18713e-12	NA	37	45	45	1	Brain_Anterior_cingulate_cortex_BA24
ENSG00000119888.6	EPCAM	-3.27346	-0.045153	0.0010624	0.307597	0.311263	8.93321e-11	NA	39	41	41	1	Brain_Anterior_cingulate_cortex_BA25
ENSG00000170448.7	NFXL1	2.92139	0.529432	0.00348469	0.00571881	0.173032	1.75122e-05	NA	18	21	21	1	Brain_Anterior_cingulate_cortex_BA26
ENSG00000236209.1	AC104135.2	-2.86673	-0.1086	0.00414732	0.0849357	0.160731	1.92521e-05	NA	13	14	14	1	Brain_Anterior_cingulate_cortex_BA27
ENSG00000185485.10	SDHAP1	2.84705	0.0673586	0.00441258	0.269023	0.150061	0.00010304	NA	46	58	58	1	Brain_Anterior_cingulate_cortex_BA28
ENSG00000119888.6	EPCAM	-3.50292	-0.144329	0.000460191	0.0339358	0.108825	0.000196343	NA	9	10	10	1	Brain_Caudate_basal_ganglia
ENSG00000198874.8	TYW1	-3.38319	-0.0713768	0.000716493	0.321905	0.460739	1.41374e-19	NA	51	51	51	1	Brain_Caudate_basal_ganglia
ENSG00000187984.8	ANKRD19P	-3.27281	-0.312585	0.00106484	0.0173964	0.059594	0.0071419	NA	10	10	10	1	Brain_Caudate_basal_ganglia
ENSG00000272911.1	RP11-74E22.6	-3.13858	-0.120443	0.00169769	0.0725644	0.127722	3.56529e-05	NA	9	11	11	1	Brain_Caudate_basal_ganglia
ENSG00000236209.1	AC104135.2	-2.99477	-0.0729934	0.00274649	0.209023	0.412948	5.66569e-16	NA	11	12	12	1	Brain_Caudate_basal_ganglia
ENSG00000136842.9	TMOD1	-3.78701	-0.0968472	0.00015247	0.200998	0.195207	3.55292e-07	NA	39	43	43	0.721791	Brain_Cerebellar_Hemisphere
ENSG00000119888.6	EPCAM	-3.16219	-0.0528932	0.00156587	0.229096	0.308007	4.159e-10	NA	17	18	18	1	Brain_Cerebellar_Hemisphere
ENSG00000236209.1	AC104135.2	-3.05941	-0.0728953	0.0022177	0.209056	0.430486	5.26096e-15	NA	13	14	14	1	Brain_Cerebellar_Hemisphere
ENSG00000216740.2	ANXA2P3	3.03119	0.0768291	0.00243591	0.208471	0.077717	0.00397997	NA	84	103	103	1	Brain_Cerebellar_Hemisphere
ENSG00000039560.9	RAI14	2.97761	0.0688969	0.00290505	0.210327	0.253409	1.18009e-08	NA	32	33	33	1	Brain_Cerebellar_Hemisphere
ENSG00000136842.9	TMOD1	-3.9985	-0.103319	6.37451e-05	0.189799	0.349388	3.32558e-14	NA	34	34	34	0.386168	Brain_Cerebellum_Hemisphere
ENSG00000101216.6	GMEB2	-3.48568	-0.0812645	0.000490886	0.207314	0.370195	4.98461e-15	NA	18	20	20	1	Brain_Cerebellum_Hemisphere
ENSG00000179918.15	SEPHS2	-3.4761	-0.153342	0.000508768	0.0634246	0.107162	0.00013258	NA	11	13	13	1	Brain_Cerebellum_Hemisphere
ENSG00000157335.15	CLEC18C	3.27436	0.561281	0.001059	0.00349784	0.0819912	0.000917643	NA	1	4	4	1	Brain_Cerebellum_Hemisphere
ENSG00000127325.14	BEST3	-3.23805	-0.151257	0.00120348	0.0569849	0.0895578	0.00054069	NA	12	13	13	1	Brain_Cerebellum_Hemisphere
ENSG00000183578.5	TNFAIP8L3	3.75315	0.287317	0.000174624	0.0179678	0.0623866	0.00731329	NA	5	5	5	0.752803	Brain_Cortex
ENSG00000119888.6	EPCAM	-3.57324	-0.0743117	0.000352587	0.140774	0.328064	1.15846e-11	NA	6	6	6	1	Brain_Cortex
ENSG00000198874.8	TYW1	-3.56521	-0.0798282	0.000363568	0.272484	0.470191	4.57728e-18	NA	34	34	34	1	Brain_Cortex
ENSG00000067601.6	PMS2P4	-3.28309	-0.199897	0.00102676	0.0390635	0.100381	0.00040322	NA	36	38	38	1	Brain_Cortex
ENSG00000186417.9	GLDN	-3.19311	-0.221644	0.00140751	0.0245305	0.0563718	0.00951915	NA	15	27	27	1	Brain_Cortex
ENSG00000167941.2	SOST	-3.30886	-0.130296	0.000936781	0.0654382	0.0870486	0.00163486	NA	14	15	15	1	Brain_Frontal_Cortex_BA10
ENSG00000236209.1	AC104135.2	-3.06136	-0.0939504	0.00220332	0.12896	0.365794	1.43852e-11	NA	10	11	11	1	Brain_Frontal_Cortex_BA11
ENSG00000163625.11	WDFY3	-2.92664	-0.0846423	0.00342648	0.0963893	0.0501848	0.0287534	NA	39	55	55	1	Brain_Frontal_Cortex_BA12
ENSG00000176268.5	CYCSP34	-2.84829	-0.0600136	0.00439546	0.22507	0.229919	3.12991e-07	NA	46	53	53	1	Brain_Frontal_Cortex_BA13
ENSG00000119888.6	EPCAM	-3.60105	-0.0605158	0.000316938	0.291385	0.323381	1.13113e-10	NA	42	43	43	1	Brain_Frontal_Cortex_BA9
ENSG00000119888.6	EPCAM	-3.74443	-0.0981292	0.000180803	0.154408	0.190146	9.03743e-06	NA	24	28	28	0.506611	Brain_Hippocampus
ENSG00000198874.8	TYW1	-3.37315	-0.0697815	0.000743141	0.398591	0.538258	6.98381e-19	NA	48	50	50	1	Brain_Hippocampus
ENSG00000015153.10	YAF2	-3.3444	-0.308623	0.0008246	0.0119647	0.053869	0.0128129	NA	1	1	1	1	Brain_Hippocampus
ENSG00000174236.2	REP15	-3.20431	-0.216028	0.00135387	0.0234731	0.0921965	0.00332677	NA	3	6	6	1	Brain_Hippocampus
ENSG00000102882.7	MAPK3	3.09909	0.152115	0.00194117	0.0707921	0.0734577	0.00658494	NA	14	17	17	1	Brain_Hippocampus
ENSG00000242715.3	CCDC169	-3.2252	-0.0718595	0.00125886	0.222242	0.210232	5.58544e-06	NA	63	67	67	1	Brain_Hypothalamus
ENSG00000152926.10	ZNF117	-3.12697	-0.0675909	0.00176621	0.133317	0.299254	1.39752e-08	NA	24	29	29	1	Brain_Hypothalamus
ENSG00000119888.6	EPCAM	-3.03807	-0.054759	0.00238101	0.203103	0.357437	5.64973e-11	NA	11	15	15	1	Brain_Hypothalamus
ENSG00000231437.3	RP11-88H9.2	-2.9635	-0.0926757	0.0030416	0.0903874	0.313378	1.90019e-09	NA	15	16	16	1	Brain_Hypothalamus
ENSG00000144559.6	TAMM41	-2.83724	-0.0579001	0.00455053	0.254076	0.117243	0.000909456	NA	72	78	78	1	Brain_Hypothalamus
ENSG00000119888.6	EPCAM	-3.73933	-0.148796	0.000184509	0.0447217	0.102153	0.000211884	NA	7	7	7	0.666447	Brain_Nucleus_accumbens_basal_ganglia
ENSG00000198874.8	TYW1	-3.34525	-0.0760009	0.000822085	0.270098	0.415279	4.3873e-16	NA	41	41	41	1	Brain_Nucleus_accumbens_basal_ganglia
ENSG00000236209.1	AC104135.2	-3.08181	-0.0704072	0.00205749	0.225161	0.383592	2.49159e-13	NA	22	23	23	1	Brain_Nucleus_accumbens_basal_ganglia
ENSG00000204792.2	AC104135.3	-2.9759	-0.0663667	0.00292129	0.238962	0.500559	1.42821e-18	NA	26	28	28	1	Brain_Nucleus_accumbens_basal_ganglia
ENSG00000170448.7	NFXL1	2.93107	5.57495	0.003378	3.11978e-05	0.0581143	0.0130159	NA	1	4	4	1	Brain_Nucleus_accumbens_basal_ganglia
ENSG00000119888.6	EPCAM	-3.93074	-0.152877	8.46852e-05	0.0541027	0.0663652	0.00390402	NA	8	8	8	0.267944	Brain_Putamen_basal_ganglia
ENSG00000120942.9	UBIAD1	-3.56174	-0.833266	0.0003684	0.00699328	0.0743778	0.00911559	NA	1	2	2	1	Brain_Putamen_basal_ganglia
ENSG00000198874.8	TYW1	-3.21316	-0.0712986	0.00131281	0.289494	0.380682	1.14049e-11	NA	18	19	19	1	Brain_Putamen_basal_ganglia
ENSG00000139344.3	AMDHD1	-3.20748	-0.257813	0.00133905	0.0293197	0.111583	0.00131952	NA	12	12	12	1	Brain_Putamen_basal_ganglia
ENSG00000122515.10	ZMIZ2	3.12719	0.111228	0.00176487	0.100511	0.160136	6.80095e-05	NA	15	15	15	1	Brain_Putamen_basal_ganglia
ENSG00000119888.6	EPCAM	-3.53941	-0.0712793	0.000401017	0.164829	0.214195	4.32882e-06	NA	6	7	7	1	Brain_Spinal_cord_cervical_c-1
ENSG00000198874.8	TYW1	-3.29247	-0.0617993	0.000993106	0.373719	0.495325	6.3767e-12	NA	40	43	43	1	Brain_Spinal_cord_cervical_c-2
ENSG00000156171.10	DRAM2	-3.11833	-0.117192	0.00181878	0.08371	0.184355	0.000143956	NA	13	13	13	1	Brain_Spinal_cord_cervical_c-3
ENSG00000139344.3	AMDHD1	-3.08866	-0.110156	0.00201059	0.125957	0.066389	0.017367	NA	31	34	34	1	Brain_Spinal_cord_cervical_c-4
ENSG00000103168.12	TAF1C	-2.93248	-0.114901	0.00336268	0.0745579	0.134654	0.00042989	NA	13	13	13	1	Brain_Spinal_cord_cervical_c-5
ENSG00000236209.1	AC104135.2	-3.58256	-0.0629254	0.000340242	0.346096	0.3827	4.10307e-09	NA	55	56	56	0.690691	Brain_Substantia_nigra
ENSG00000119888.6	EPCAM	-3.43431	-0.0933164	0.000594074	0.104938	0.181985	5.32927e-05	NA	11	13	13	1	Brain_Substantia_nigra
ENSG00000213614.5	HEXA	-3.2004	-0.116098	0.00137237	0.0420287	0.0981288	0.011561	NA	22	23	23	1	Brain_Substantia_nigra
ENSG00000198874.8	TYW1	-3.02118	-0.0585938	0.00251789	0.317305	0.463541	5.65816e-11	NA	47	48	48	1	Brain_Substantia_nigra
ENSG00000272576.1	RP11-365H22.2	-3.01068	-0.166839	0.00260661	0.0363783	0.0678366	0.0430228	NA	7	34	34	1	Brain_Substantia_nigra
ENSG00000271236.1	RP11-532F12.6	3.47827	0.293695	0.00050466	0.0171208	0.0195077	0.0454825	NA	8	9	9	1	Breast_Mammary_Tissue
ENSG00000198874.8	TYW1	-3.4692	-0.0869306	0.000522008	0.227505	0.232366	1.12705e-13	NA	63	72	72	1	Breast_Mammary_Tissue
ENSG00000230836.1	AC104135.4	-3.33604	-0.0920097	0.000849818	0.15065	0.322441	4.69623e-20	NA	16	17	17	1	Breast_Mammary_Tissue
ENSG00000164118.8	CEP44	3.26339	0.111012	0.00110086	0.0901358	0.0582421	0.000418819	NA	49	53	53	1	Breast_Mammary_Tissue
ENSG00000139344.3	AMDHD1	-3.18312	-0.163029	0.00145699	0.0713619	0.127415	1.44561e-07	NA	19	20	20	1	Breast_Mammary_Tissue
ENSG00000243829.1	CTB-33G10.1	-3.31343	-0.0537073	0.000921583	0.449817	0.0502114	0.036151	NA	79	93	93	1	Cells_EBV-transformed_lymphocytes
ENSG00000230836.1	AC104135.4	-3.29272	-0.0537319	0.000992239	0.39648	0.479154	6.03754e-15	NA	34	39	39	1	Cells_EBV-transformed_lymphocytes
ENSG00000125533.4	BHLHE23	-3.18537	-0.120998	0.00144569	0.0839903	0.197289	1.19356e-05	NA	22	24	24	1	Cells_EBV-transformed_lymphocytes
ENSG00000137817.12	PARP6	-3.16859	-0.0735439	0.00153178	0.0714279	0.0955293	0.00188409	NA	30	30	30	1	Cells_EBV-transformed_lymphocytes
ENSG00000173077.10	DEC1	3.15023	0.0648692	0.00163142	0.288768	0.251867	1.53643e-07	NA	72	78	78	1	Cells_EBV-transformed_lymphocytes
ENSG00000134255.9	CEPT1	-4.16987	-0.096204	3.04769e-05	0.195166	0.320394	2.91485e-24	NA	16	17	17	0.22303	Cells_Transformed_fibroblasts
ENSG00000156171.10	DRAM2	-3.65546	-0.0756035	0.000256721	0.25742	0.358976	2.74304e-27	NA	23	27	27	1	Cells_Transformed_fibroblasts
ENSG00000198874.8	TYW1	-3.57825	-0.13313	0.000345905	0.126033	0.173685	3.43455e-12	NA	29	31	31	1	Cells_Transformed_fibroblasts
ENSG00000228409.1	CCT6P1	-3.33311	-0.117651	0.000858825	0.0593836	0.0359087	0.00259993	NA	28	34	34	1	Cells_Transformed_fibroblasts
ENSG00000064886.9	CHI3L2	-3.3082	-0.131652	0.00093898	0.0650874	0.162959	1.36777e-11	NA	4	4	4	1	Cells_Transformed_fibroblasts
ENSG00000101216.6	GMEB2	-3.50457	-0.268518	0.000457346	0.017497	0.0264484	0.0274715	NA	11	12	12	1	Colon_Sigmoid
ENSG00000198874.8	TYW1	-3.39939	-0.147932	0.000675361	0.102268	0.168838	4.33646e-09	NA	22	23	23	1	Colon_Sigmoid
ENSG00000119888.6	EPCAM	-3.3124	-0.117037	0.000924989	0.0625815	0.0517626	0.00191666	NA	29	29	29	1	Colon_Sigmoid
ENSG00000272911.1	RP11-74E22.6	-3.29727	-0.166267	0.000976311	0.0414039	0.155953	2.99891e-08	NA	4	4	4	1	Colon_Sigmoid
ENSG00000177721.3	ANXA2R	-3.04189	-2.70485	0.002351	0.000330158	0.0360956	0.0088638	NA	1	5	5	1	Colon_Sigmoid
ENSG00000183309.7	ZNF623	3.60599	0.364844	0.000310969	0.00967654	0.0425588	0.00303048	NA	4	4	4	1	Colon_Transverse
ENSG00000187984.8	ANKRD19P	-3.26751	-0.344418	0.00108498	0.0135196	0.0333747	0.00802607	NA	23	28	28	1	Colon_Transverse
ENSG00000236209.1	AC104135.2	-3.23684	-0.0567002	0.00120861	0.407083	0.47657	2.70452e-33	NA	52	54	54	1	Colon_Transverse
ENSG00000085063.10	CD59	-3.22198	-0.215015	0.0012731	0.0212044	0.0722023	8.96166e-05	NA	5	6	6	1	Colon_Transverse
ENSG00000198874.8	TYW1	-3.17685	-0.10462	0.00148885	0.134943	0.230423	1.44666e-13	NA	29	29	29	1	Colon_Transverse
ENSG00000119888.6	EPCAM	-3.85791	-0.0561409	0.00011436	0.32943	0.24192	7.22477e-13	NA	61	68	68	0.597761	Esophagus_Gastroesophageal_Junction
ENSG00000213839.4	RP11-3J10.4	3.17513	0.0968573	0.00149767	0.130498	0.14126	1.827e-07	NA	33	39	39	1	Esophagus_Gastroesophageal_Junction
ENSG00000225784.5	RP11-592B15.4	3.08853	0.155336	0.0020115	0.0470345	0.311796	4.41479e-17	NA	28	32	32	1	Esophagus_Gastroesophageal_Junction
ENSG00000132581.5	SDF2	-3.01994	-0.354945	0.00252826	0.00880239	0.0241751	0.039686	NA	9	10	10	1	Esophagus_Gastroesophageal_Junction
ENSG00000204792.2	AC104135.3	-2.9937	-0.0417105	0.00275618	0.534551	0.515853	6.92615e-34	NA	81	93	93	1	Esophagus_Gastroesophageal_Junction
ENSG00000162777.12	DENND2D	3.57385	0.142663	0.000351777	0.0687493	0.166377	1.16362e-13	NA	14	14	14	1	Esophagus_Mucosa
ENSG00000259240.1	RP11-108K3.1	3.45633	0.113945	0.000547588	0.112157	0.204597	7.97305e-18	NA	14	14	14	1	Esophagus_Mucosa
ENSG00000090372.10	STRN4	-3.29403	-0.17069	0.000987635	0.0454714	0.0934397	5.33484e-08	NA	10	12	12	1	Esophagus_Mucosa
ENSG00000079819.12	EPB41L2	-3.28916	-0.328334	0.00100486	0.0163669	0.0326422	0.00155141	NA	15	18	18	1	Esophagus_Mucosa
ENSG00000175137.9	SH3BP5L	3.23621	0.0659463	0.00121128	0.181116	0.0934453	5.70734e-08	NA	74	93	93	1	Esophagus_Mucosa
ENSG00000079819.12	EPB41L2	-4.74833	-0.615345	2.051e-06	0.00963997	0.0225368	0.0111847	NA	2	2	2	0.0158091	Esophagus_Muscularis
ENSG00000102743.10	SLC25A15	3.67063	0.113667	0.000241952	0.133625	0.199328	3.45752e-16	NA	26	28	28	1	Esophagus_Muscularis
ENSG00000101216.6	GMEB2	-3.62751	-0.11637	0.000286165	0.0960564	0.173744	1.84605e-13	NA	17	20	20	1	Esophagus_Muscularis
ENSG00000119888.6	EPCAM	-3.53193	-0.101018	0.000412541	0.0830198	0.188568	8.67507e-15	NA	7	7	7	1	Esophagus_Muscularis
ENSG00000184967.2	NOC4L	3.48021	0.143853	0.000501028	0.0883056	0.0234559	0.0100049	NA	46	55	55	1	Esophagus_Muscularis
ENSG00000119888.6	EPCAM	-3.69966	-0.0909242	0.00021589	0.120477	0.213932	7.93159e-14	NA	14	15	15	1	Heart_Atrial_Appendage
ENSG00000167972.9	ABCA3	3.4628	4.01168	0.000534585	0.000116518	0.0176638	0.0462958	NA	2	7	7	1	Heart_Atrial_Appendage
ENSG00000198874.8	TYW1	-3.41887	-0.0758113	0.00062881	0.349595	0.480344	2.5032e-37	NA	36	37	37	1	Heart_Atrial_Appendage
ENSG00000106330.7	MOSPD3	-3.3847	-0.322895	0.000712552	0.0116461	0.0367237	0.00402158	NA	6	8	8	1	Heart_Atrial_Appendage
ENSG00000243414.4	TICAM2	-3.22516	-0.202304	0.00125903	0.0334382	0.0211017	0.0303036	NA	25	28	28	1	Heart_Atrial_Appendage
ENSG00000119888.6	EPCAM	-3.70014	-0.0684215	0.000215481	0.232303	0.306761	2.41526e-20	NA	37	41	41	1	Heart_Left_Ventricle
ENSG00000077063.6	CTTNBP2	-3.5124	-0.179746	0.000444087	0.0373007	0.0587291	0.000224119	NA	25	34	34	1	Heart_Left_Ventricle
ENSG00000176222.7	ZNF404	3.50666	0.0903489	0.000453766	0.198803	0.214316	4.53212e-14	NA	65	81	81	1	Heart_Left_Ventricle
ENSG00000198874.8	TYW1	-3.49927	-0.0845113	0.000466541	0.276677	0.415891	6.12558e-30	NA	39	39	39	1	Heart_Left_Ventricle
ENSG00000108405.3	P2RX1	3.48345	0.310323	0.000495002	0.0183877	0.0397857	0.00197375	NA	7	8	8	1	Heart_Left_Ventricle
ENSG00000142149.4	HUNK	-3.27503	-0.106512	0.00105651	0.100224	0.191908	1.90452e-07	NA	12	16	16	1	Liver
ENSG00000010932.11	FMO1	3.26088	0.213409	0.00111067	0.0282619	0.0886171	0.000596966	NA	6	6	6	1	Liver
ENSG00000134905.12	CARS2	-3.254	-0.13763	0.00113791	0.0517307	0.0730181	0.00181525	NA	19	19	19	1	Liver
ENSG00000076258.5	FMO4	3.07988	0.0882385	0.00207081	0.148735	0.319369	6.65747e-14	NA	10	10	10	1	Liver
ENSG00000134255.9	CEPT1	-3.0753	-0.181462	0.00210294	0.0284338	0.0913179	0.000492059	NA	12	17	17	1	Liver
ENSG00000256731.1	AL591069.1	3.8473	0.989183	0.000119427	0.00299789	0.027903	0.00235605	NA	6	7	7	0.946343	Lung
ENSG00000165119.14	HNRNPK	-3.50531	-0.281709	0.000456083	0.016272	0.0150099	0.0266337	NA	23	25	25	1	Lung
ENSG00000257877.1	RP3-462E2.3	3.40016	0.348647	0.000673455	0.0168222	0.0499996	3.91504e-05	NA	6	7	7	1	Lung
ENSG00000183309.7	ZNF623	3.35748	0.152321	0.000786555	0.0519797	0.0891375	2.73005e-08	NA	5	9	9	1	Lung
ENSG00000198874.8	TYW1	-3.32544	-0.0952234	0.000882807	0.195911	0.28252	1.16722e-26	NA	37	40	40	1	Lung
ENSG00000084774.9	CAD	2.89799	0.0924012	0.00375564	0.112714	0.0906642	0.0129995	NA	58	65	65	1	Minor_Salivary_Gland
ENSG00000015676.13	NUDCD3	-2.85669	-0.243289	0.00428086	0.0421388	0.0789945	0.0195393	NA	18	23	23	1	Minor_Salivary_Gland
ENSG00000256276.1	RP5-916L7.2	-2.74443	-0.170507	0.00606156	0.0498011	0.137891	0.000583918	NA	5	5	5	1	Minor_Salivary_Gland
ENSG00000137841.7	PLCB2	-2.66374	-0.125498	0.00772775	0.0934809	0.184895	0.000237276	NA	11	15	15	1	Minor_Salivary_Gland
ENSG00000230836.1	AC104135.4	-2.66351	-0.075728	0.007733	0.12947	0.151067	0.00083306	NA	37	41	41	1	Minor_Salivary_Gland
ENSG00000198874.8	TYW1	-3.45052	-0.0743763	0.000559505	0.347685	0.445595	1.46021e-60	NA	44	45	45	1	Muscle_Skeletal
ENSG00000154237.8	LRRK1	3.27183	0.349723	0.00106853	0.0118931	0.0122034	0.0245187	NA	6	6	6	1	Muscle_Skeletal
ENSG00000065357.15	DGKA	3.16506	0.238666	0.0015505	0.0217906	0.0135699	0.0181138	NA	34	39	39	1	Muscle_Skeletal
ENSG00000272911.1	RP11-74E22.6	-3.16329	-0.212799	0.00155996	0.022176	0.0467611	7.99221e-06	NA	3	3	3	1	Muscle_Skeletal
ENSG00000119888.6	EPCAM	-3.16327	-0.194601	0.0015601	0.0189882	0.0397593	4.4453e-05	NA	16	18	18	1	Muscle_Skeletal
ENSG00000198482.6	ZNF808	-3.88149	-0.554944	0.000103819	0.0042387	0.013984	0.0417122	NA	4	4	4	0.975583	Nerve_Tibial
ENSG00000169862.14	CTNND2	-3.72247	-0.0586527	0.000197287	0.507036	0.547397	2.02149e-59	NA	68	80	80	1	Nerve_Tibial
ENSG00000198874.8	TYW1	-3.58945	-0.0706871	0.000331372	0.420131	0.521373	4.07108e-55	NA	52	56	56	1	Nerve_Tibial
ENSG00000101216.6	GMEB2	-3.39761	-0.181525	0.000679766	0.0363616	0.105874	6.42823e-09	NA	11	12	12	1	Nerve_Tibial
ENSG00000182544.8	MFSD5	3.33322	0.219731	0.000858481	0.0278037	0.0158619	0.0304695	NA	30	35	35	1	Nerve_Tibial
ENSG00000140254.8	DUOXA1	-3.18991	-0.0681167	0.00142319	0.363573	0.0504668	0.0327347	NA	103	134	134	1	Ovary
ENSG00000163399.11	ATP1A1	-3.13015	-0.0678367	0.00174715	0.107255	0.110861	0.00114173	NA	27	32	32	1	Ovary
ENSG00000122477.8	LRRC39	3.09638	0.211018	0.00195896	0.0191401	0.0819101	0.00492242	NA	30	34	34	1	Ovary
ENSG00000229186.3	ADAM1A	3.05806	0.149075	0.00222775	0.0491453	0.14985	0.000102477	NA	12	13	13	1	Ovary
ENSG00000204792.2	AC104135.3	-3.04587	-0.0738913	0.00232008	0.218226	0.444049	1.87041e-14	NA	17	19	19	1	Ovary
ENSG00000196312.7	HIATL2	-3.62951	-0.247933	0.000283956	0.0321123	0.0465658	0.00446106	NA	13	13	13	1	Pancreas
ENSG00000154451.10	GBP5	3.52295	0.186661	0.000426767	0.0393663	0.0382005	0.01029	NA	21	30	30	1	Pancreas
ENSG00000072201.9	LNX1	3.49067	0.164373	0.000481804	0.0628235	0.0703799	0.000332208	NA	22	26	26	1	Pancreas
ENSG00000270018.1	RP3-462E2.5	3.29655	0.154514	0.000978788	0.0855287	0.0935057	3.9662e-05	NA	22	32	32	1	Pancreas
ENSG00000230836.1	AC104135.4	-3.29062	-0.0916528	0.000999675	0.153577	0.186636	2.66298e-09	NA	30	42	42	1	Pancreas
ENSG00000154856.8	APCDD1	-3.75772	-0.411077	0.00017147	0.0092354	0.0304985	0.0421151	NA	3	3	3	0.81328	Pituitary
ENSG00000259642.1	C15orf37	3.51774	0.395123	0.000435232	0.0093648	0.0304721	0.0442305	NA	3	3	3	1	Pituitary
ENSG00000054803.3	CBLN4	3.30534	0.112873	0.000948614	0.106878	0.054084	0.00683697	NA	63	68	68	1	Pituitary
ENSG00000081386.8	ZNF510	3.24392	0.179371	0.00117895	0.0290887	0.068006	0.00233768	NA	7	13	13	1	Pituitary
ENSG00000261963.2	RP11-74E22.4	-3.10002	-0.0910054	0.00193508	0.123683	0.111849	7.52436e-05	NA	29	32	32	1	Pituitary
ENSG00000112667.8	DNPH1	3.55482	0.290109	0.000378237	0.0128669	0.0521147	0.0174191	NA	6	11	11	1	Prostate
ENSG00000272911.1	RP11-74E22.6	-3.33571	-0.191251	0.000850808	0.0325718	0.0512626	0.0111556	NA	8	10	10	1	Prostate
ENSG00000183281.10	PLGLB1	3.08048	0.0561012	0.00206664	0.364022	0.319504	8.59386e-11	NA	38	48	48	1	Prostate
ENSG00000254634.3	RP11-231C14.3	3.07279	0.189212	0.0021207	0.036817	0.0388119	0.0403801	NA	9	13	13	1	Prostate
ENSG00000213614.5	HEXA	-3.05803	-0.123317	0.00222799	0.0367097	0.045247	0.0273831	NA	17	18	18	1	Prostate
ENSG00000228914.1	OR1H1P	-3.87081	-0.30001	0.000108476	0.0246434	0.0485421	0.000211603	NA	16	19	19	0.825284	Skin_Not_Sun_Exposed_Suprapubic
ENSG00000167371.12	PRRT2	3.7204	0.271616	0.000198904	0.0219725	0.0421189	0.000517982	NA	14	18	18	1	Skin_Not_Sun_Exposed_Suprapubic
ENSG00000236209.1	AC104135.2	-3.25372	-0.0548708	0.00113905	0.379539	0.448591	3.34747e-41	NA	41	48	48	1	Skin_Not_Sun_Exposed_Suprapubic
ENSG00000104915.10	STX10	-3.20597	-0.307878	0.00134606	0.0123151	0.0553746	6.64451e-05	NA	5	5	5	1	Skin_Not_Sun_Exposed_Suprapubic
ENSG00000254092.1	RP11-369E15.3	3.17809	0.517336	0.0014825	0.00458971	0.0150594	0.0409446	NA	7	7	7	1	Skin_Not_Sun_Exposed_Suprapubic
ENSG00000171105.9	INSR	-3.65639	-0.415863	0.000255794	0.0119613	0.0120182	0.039176	NA	6	7	7	1	Skin_Sun_Exposed_Lower_leg
ENSG00000120616.11	EPC1	-3.49587	-0.305705	0.000472523	0.0116204	0.0241632	0.00344551	NA	8	13	13	1	Skin_Sun_Exposed_Lower_leg
ENSG00000104915.10	STX10	-3.46597	-0.183257	0.000528323	0.0426395	0.0654034	9.87269e-07	NA	17	21	21	1	Skin_Sun_Exposed_Lower_leg
ENSG00000139344.3	AMDHD1	-3.3835	-0.116919	0.000715694	0.147303	0.209623	2.37784e-20	NA	44	46	46	1	Skin_Sun_Exposed_Lower_leg
ENSG00000257877.1	RP3-462E2.3	3.33752	0.269567	0.000845282	0.0271417	0.0564882	5.38979e-06	NA	7	7	7	1	Skin_Sun_Exposed_Lower_leg
ENSG00000236209.1	AC104135.2	-3.39936	-0.0637173	0.000675445	0.307027	0.437919	4.71292e-14	NA	29	32	32	1	Small_Intestine_Terminal_Ileum
ENSG00000169231.9	THBS3	-3.38385	-0.150325	0.000714773	0.0675166	0.0941023	0.00170295	NA	12	14	14	1	Small_Intestine_Terminal_Ileum
ENSG00000204792.2	AC104135.3	-3.15618	-0.0464186	0.0015985	0.525747	0.493256	2.38189e-16	NA	59	69	69	1	Small_Intestine_Terminal_Ileum
ENSG00000134905.12	CARS2	-3.13931	-0.0784734	0.00169345	0.148279	0.301205	3.30446e-09	NA	37	38	38	1	Small_Intestine_Terminal_Ileum
ENSG00000139344.3	AMDHD1	-3.07281	-0.0871842	0.00212056	0.213596	0.370539	1.70899e-11	NA	29	32	32	1	Small_Intestine_Terminal_Ileum
ENSG00000119888.6	EPCAM	-3.95307	-0.104431	7.7156e-05	0.104944	0.142604	1.59782e-05	NA	19	20	20	0.353297	Spleen
ENSG00000183309.7	ZNF623	3.55719	0.115293	0.000374837	0.0988387	0.302409	1.77214e-11	NA	4	4	4	1	Spleen
ENSG00000134905.12	CARS2	-3.40755	-0.0941382	0.000655484	0.134963	0.282981	7.3884e-10	NA	13	13	13	1	Spleen
ENSG00000232202.1	AC098824.6	-3.29687	-0.146209	0.000977701	0.0652966	0.0801503	0.00250341	NA	14	15	15	1	Spleen
ENSG00000173626.5	TRAPPC3L	-3.28878	-0.271418	0.00100621	0.0184377	0.0330647	0.0496532	NA	15	15	15	1	Spleen
ENSG00000009950.11	MLXIPL	-3.74086	-0.195747	0.000183394	0.037044	0.0612542	0.000513945	NA	12	12	12	0.873874	Stomach
ENSG00000272911.1	RP11-74E22.6	-3.25274	-0.147593	0.00114298	0.049201	0.0928435	1.36569e-05	NA	13	19	19	1	Stomach
ENSG00000204792.2	AC104135.3	-3.15691	-0.0542939	0.0015945	0.410596	0.528114	1.30754e-36	NA	22	25	25	1	Stomach
ENSG00000154451.10	GBP5	3.00118	0.130038	0.00268935	0.0564272	0.100724	5.69783e-06	NA	26	38	38	1	Stomach
ENSG00000156171.10	DRAM2	-2.99493	-0.0727399	0.00274505	0.199144	0.330243	2.0829e-20	NA	29	29	29	1	Stomach
ENSG00000257727.1	CNPY2	-4.00283	-0.211914	6.25889e-05	0.0495933	0.0279205	0.0239844	NA	34	61	61	0.564301	Testis
ENSG00000235205.1	TATDN2P3	3.4223	0.301725	0.000620933	0.0242777	0.024858	0.0306273	NA	16	16	16	1	Testis
ENSG00000148541.8	FAM13C	3.42085	0.0982573	0.000624248	0.132535	0.17558	1.97668e-09	NA	63	70	70	1	Testis
ENSG00000233369.3	RP11-396K3.1	3.4097	0.0979269	0.000650349	0.147051	0.094971	1.59283e-05	NA	47	58	58	1	Testis
ENSG00000089022.9	MAPKAPK5	-3.38391	-0.160859	0.000714623	0.0816783	0.138622	1.69576e-07	NA	9	9	9	1	Testis
ENSG00000259378.1	DCAF13P3	-4.02859	-0.276586	5.61117e-05	0.0263971	0.0346878	0.000577297	NA	14	16	16	0.539065	Thyroid
ENSG00000170374.4	SP7	-3.94121	-0.220126	8.10718e-05	0.0333067	0.0391959	0.000217818	NA	24	27	27	0.778857	Thyroid
ENSG00000119888.6	EPCAM	-3.89907	-0.124111	9.65644e-05	0.0827507	0.132897	3.15555e-12	NA	17	20	20	0.927694	Thyroid
ENSG00000108405.3	P2RX1	3.41866	0.197238	0.000629304	0.0407554	0.0946635	3.65754e-09	NA	7	7	7	1	Thyroid
ENSG00000215154.2	AC141586.5	-3.41613	-1.48611	0.000635174	0.00071936	0.127873	7.66135e-12	NA	5	8	8	1	Thyroid
ENSG00000172023.3	REG1B	-3.46776	-0.226211	0.000524813	0.0307926	0.0525156	0.0476195	NA	3	4	4	1	Uterus
ENSG00000172016.11	REG3A	-3.3024	-0.184506	0.000958624	0.0383415	0.173763	7.98448e-05	NA	5	6	6	1	Uterus
ENSG00000108306.7	FBXL20	2.93126	0.202989	0.00337585	0.0521782	0.231138	1.23521e-05	NA	4	4	4	1	Uterus
ENSG00000156171.10	DRAM2	-2.90075	-0.0894727	0.00372272	0.117236	0.246497	5.3788e-06	NA	18	22	22	1	Uterus
ENSG00000108381.6	ASPA	-2.82159	-0.181995	0.00477862	0.0228335	0.0612122	0.0301765	NA	3	3	3	1	Uterus
ENSG00000259306.2	RP11-108K3.2	3.48587	0.174888	0.000490539	0.0452558	0.142535	0.000428647	NA	12	12	12	1	Vagina
ENSG00000101898.5	RP3-324O17.4	-3.24123	-0.28525	0.00119014	0.0225486	0.067378	0.0164599	NA	2	2	2	1	Vagina
ENSG00000178226.6	PRSS36	3.17737	0.217194	0.00148619	0.0212497	0.0574988	0.0302131	NA	15	16	16	1	Vagina
ENSG00000198874.8	TYW1	-3.11394	-0.088043	0.00184609	0.219758	0.37032	7.1952e-11	NA	35	35	35	1	Vagina
ENSG00000126217.16	MCF2L	3.04839	0.0600158	0.0023007	0.229039	0.258192	7.22279e-07	NA	59	62	62	1	Vagina
ENSG00000197299.6	BLM	3.8899	0.152642	0.000100284	0.0704762	0.13421	1.98777e-11	NA	14	17	17	0.628582	Whole_Blood
ENSG00000074370.13	ATP2A3	3.78545	0.402758	0.000153428	0.0125306	0.0527476	4.00126e-05	NA	6	6	6	0.961685	Whole_Blood
ENSG00000137054.11	POLR1E	-3.6722	-0.416157	0.000240474	0.0096615	0.0147111	0.0329996	NA	11	11	11	1	Whole_Blood
ENSG00000272911.1	RP11-74E22.6	-3.42439	-0.0845668	0.000616182	0.173118	0.212759	2.52052e-18	NA	21	26	26	1	Whole_Blood
ENSG00000021852.8	C8B	3.34713	0.0795708	0.000816543	0.151866	0.258678	3.44458e-23	NA	17	18	18	1	Whole_Blood

## Sheet: Table S9
Table S9. PAINTOR Trans-ethnic fine mapping for 99% cummulative posterior probability
SNP	CHR	POS	RSID	EA_STCRP	NEA_STCRP	Zscore_STCRP	EA_CATIE_EUR	NEA_CATIER_EUR	Zscore_EUR	EA_CATIE_AFR	NEA_CATIE_AFR	Zscore_AFR	Posterior_Prob	Annotation	Ref_Gene
16:85221051	chr16	85221051	rs28468398	-	-	-	A	G	5.72015	A	G	1.08685	0.951976	intergenic	LOC400548,LINC00311
16:85270498	chr16	85270498	rs62049825	-	-	-	C	A	1.83737	C	A	1.26624	0.36434	intergenic	LOC400548,LINC00311
16:85191924	chr16	85191924	rs11639710	-	-	-	G	A	-2.20582	G	A	-0.339783	0.255932	intergenic	LOC400548,LINC00311
16:85267894	chr16	85267894	rs12598286	-	-	-	A	C	-0.327951	C	A	-0.0635064	0.185844	intergenic	LOC400548,LINC00311
16:85191583	chr16	85191583	rs4783140	-	-	-	T	C	-2.17134	T	C	-0.0398018	0.155224	intergenic	LOC400548,LINC00311
16:85191685	chr16	85191685	rs11639730	-	-	-	A	G	-2.20582	A	G	-0.295033	0.153096	intergenic	LOC400548,LINC00311
16:85268131	chr16	85268131	rs4072252	-	-	-	T	C	-0.152417	T	C	-0.198555	0.143068	intergenic	LOC400548,LINC00311
16:85270707	chr16	85270707	rs11641586	-	-	-	T	G	1.39706	T	G	0.755782	0.124952	intergenic	LOC400548,LINC00311
16:85271686	chr16	85271686	rs35207980	-	-	-	A	G	1.43958	A	G	1.09226	0.100948	intergenic	LOC400548,LINC00311
16:85269829	chr16	85269829	rs4782694	-	-	-	C	T	0.297457	T	C	-0.236678	0.099812	intergenic	LOC400548,LINC00311
16:85254920	chr16	85254920	rs9929906	-	-	-	G	A	-0.59105	G	A	0.129056	0.094672	intergenic	LOC400548,LINC00311
16:85221603	chr16	85221603	rs4783142	-	-	-	A	G	2.07053	A	G	0.909962	0.071152	intergenic	LOC400548,LINC00311
16:85221154	chr16	85221154	rs11149718	-	-	-	A	G	2.20345	A	G	0.632707	0.057852	intergenic	LOC400548,LINC00311
16:85270410	chr16	85270410	rs4782695	-	-	-	G	A	0.520062	G	A	0.376332	0.05436	intergenic	LOC400548,LINC00311
16:85221001	chr16	85221001	rs12931623	-	-	-	T	C	-0.49419	T	C	-0.141932	0.047996	intergenic	LOC400548,LINC00311
16:85221868	chr16	85221868	rs11639774	-	-	-	A	G	5.72015	A	G	1.15856	0.04378	intergenic	LOC400548,LINC00311
16:85253427	chr16	85253427	rs9926761	-	-	-	A	G	-1.91336	A	G	-0.183196	0.037696	intergenic	LOC400548,LINC00311
16:85180808	chr16	85180808	rs9939724	-	-	-	A	G	1.62445	A	G	-0.592957	0.017276	ncRNA_intronic	LOC400548
16:85222004	chr16	85222004	rs1134510	-	-	-	T	C	5.33075	T	C	1.9479	0.017116	intergenic	LOC400548,LINC00311
16:85219628	chr16	85219628	rs55810147	-	-	-	T	C	5.4189	T	C	1.32342	0.016412	intergenic	LOC400548,LINC00311
16:85184014	chr16	85184014	rs4783136	-	-	-	A	G	-1.99051	A	G	-0.173881	0.016176	downstream	LOC400548
16:85267824	chr16	85267824	rs11149727	-	-	-	C	T	-0.327951	T	C	-0.262248	0.015332	intergenic	LOC400548,LINC00311
16:85231977	chr16	85231977	rs10083744	-	-	-	C	T	1.9386	C	T	3.64283	0.015236	intergenic	LOC400548,LINC00311
16:85189891	chr16	85189891	rs2937143	-	-	-	A	G	-3.49412	A	G	0.658606	0.013196	intergenic	LOC400548,LINC00311
16:85232817	chr16	85232817	rs4073234	-	-	-	T	C	3.92536	T	C	3.3126	0.012728	intergenic	LOC400548,LINC00311
16:85219126	chr16	85219126	rs57690369	-	-	-	T	C	5.4189	T	C	1.32342	0.011724	intergenic	LOC400548,LINC00311
16:85216118	chr16	85216118	rs55713901	-	-	-	C	T	4.7429	C	T	-0.513877	0.01104	intergenic	LOC400548,LINC00311
16:85216400	chr16	85216400	rs9932595	-	-	-	C	T	4.63857	C	T	0.511013	0.010036	intergenic	LOC400548,LINC00311
16:85216560	chr16	85216560	rs55813631	-	-	-	A	G	4.68262	A	G	-0.457411	0.009448	intergenic	LOC400548,LINC00311
16:85211373	chr16	85211373	rs12445450	-	-	-	T	C	0.955384	T	C	0.889839	0.009396	intergenic	LOC400548,LINC00311
16:85215349	chr16	85215349	rs9939234	-	-	-	A	G	2.20182	A	G	0.154741	0.009264	intergenic	LOC400548,LINC00311
16:85195789	chr16	85195789	rs4782688	-	-	-	A	G	-1.90402	A	G	0.0610268	0.00924	intergenic	LOC400548,LINC00311
16:85255610	chr16	85255610	rs7191098	-	-	-	T	C	1.801	T	C	0.987706	0.009196	intergenic	LOC400548,LINC00311
16:85226751	chr16	85226751	rs11642106	-	-	-	G	T	4.59056	G	T	0.982251	0.009132	intergenic	LOC400548,LINC00311
16:85249184	chr16	85249184	rs56078619	-	-	-	G	A	2.706	G	A	2.12055	0.008756	intergenic	LOC400548,LINC00311
16:85263882	chr16	85263882	rs4541064	-	-	-	T	C	-0.336706	C	T	-0.225832	0.00818	intergenic	LOC400548,LINC00311
16:85255452	chr16	85255452	rs7191038	-	-	-	A	G	1.7627	A	G	1.56749	0.00796	intergenic	LOC400548,LINC00311
16:85228281	chr16	85228281	rs72797612	-	-	-	C	A	3.93939	C	A	0.85875	0.007796	intergenic	LOC400548,LINC00311
16:85207028	chr16	85207028	rs4072655	-	-	-	T	C	-1.596	T	C	0.904569	0.007744	intergenic	LOC400548,LINC00311
16:85258191	chr16	85258191	rs7198287	-	-	-	T	C	1.64551	T	C	0.557933	0.007696	intergenic	LOC400548,LINC00311
16:85262290	chr16	85262290	rs12929588	-	-	-	C	T	1.4932	C	T	1.08183	0.007388	intergenic	LOC400548,LINC00311
16:85232773	chr16	85232773	rs11149720	-	-	-	A	G	1.15652	G	A	2.37416	0.007364	intergenic	LOC400548,LINC00311
16:85240598	chr16	85240598	rs62050672	-	-	-	A	G	4.30119	A	G	1.76924	0.007216	intergenic	LOC400548,LINC00311
16:85252079	chr16	85252079	rs12595970	-	-	-	A	C	2.25423	A	C	1.95954	0.006768	intergenic	LOC400548,LINC00311
16:85209219	chr16	85209219	rs9921875	-	-	-	G	A	2.40333	G	A	1.94157	0.006456	intergenic	LOC400548,LINC00311
16:85195110	chr16	85195110	rs6564104	-	-	-	T	C	2.10523	T	C	-1.25689	0.006256	intergenic	LOC400548,LINC00311
16:85241802	chr16	85241802	rs58311174	-	-	-	A	G	1.57293	A	G	1.82361	0.006256	intergenic	LOC400548,LINC00311
16:85187170	chr16	85187170	rs2966850	-	-	-	T	G	-1.9341	T	G	1.79051	0.00624	intergenic	LOC400548,LINC00311
16:85195422	chr16	85195422	rs4589542	-	-	-	A	G	3.51965	G	A	-0.0667843	0.006204	intergenic	LOC400548,LINC00311
16:85214686	chr16	85214686	rs55974464	-	-	-	T	C	2.92903	T	C	-1.01823	0.006172	intergenic	LOC400548,LINC00311
16:85189155	chr16	85189155	rs9935376	-	-	-	A	G	2.34364	A	G	-0.691471	0.005904	intergenic	LOC400548,LINC00311
16:85259223	chr16	85259223	rs9928615	-	-	-	A	G	0.400034	G	A	-0.339347	0.00578	intergenic	LOC400548,LINC00311
16:85226819	chr16	85226819	rs11646864	-	-	-	G	A	4.45098	G	A	0.61594	0.005616	intergenic	LOC400548,LINC00311
16:85259757	chr16	85259757	rs9929153	-	-	-	A	G	-0.191121	G	A	-0.0348844	0.005572	intergenic	LOC400548,LINC00311
16:85194974	chr16	85194974	rs8046441	-	-	-	C	T	-1.97039	C	T	0.415374	0.005484	intergenic	LOC400548,LINC00311
16:85265043	chr16	85265043	rs11646013	-	-	-	C	T	-0.859137	C	T	-0.446165	0.005396	intergenic	LOC400548,LINC00311
16:85242284	chr16	85242284	rs4783151	-	-	-	G	A	0.705467	G	A	1.41046	0.005388	intergenic	LOC400548,LINC00311
16:85197980	chr16	85197980	rs6564107	-	-	-	A	G	3.57188	G	A	0.209056	0.005368	intergenic	LOC400548,LINC00311
16:85192794	chr16	85192794	rs16975352	-	-	-	C	T	-2.17134	C	T	-0.207	0.005316	intergenic	LOC400548,LINC00311
16:85253815	chr16	85253815	rs12928372	-	-	-	C	A	-1.96859	C	A	0.69025	0.005304	intergenic	LOC400548,LINC00311
16:85224117	chr16	85224117	rs12930125	-	-	-	C	T	-0.188147	C	T	-0.141932	0.00506	intergenic	LOC400548,LINC00311
16:85217886	chr16	85217886	rs11149715	-	-	-	T	C	-1.77681	T	C	0.0523239	0.004848	intergenic	LOC400548,LINC00311
16:85228662	chr16	85228662	rs7200824	-	-	-	T	C	1.80711	T	C	0.899128	0.004848	intergenic	LOC400548,LINC00311
16:85255949	chr16	85255949	rs11149724	-	-	-	A	G	0.696263	G	A	1.0535	0.0048	intergenic	LOC400548,LINC00311
16:85216704	chr16	85216704	rs11640027	-	-	-	T	C	2.66786	T	C	1.37788	0.004784	intergenic	LOC400548,LINC00311
16:85216202	chr16	85216202	rs11639785	-	-	-	G	A	-2.02787	G	A	0.60091	0.004764	intergenic	LOC400548,LINC00311
16:85218723	chr16	85218723	rs8050680	-	-	-	G	A	2.23208	A	G	0.161673	0.004392	intergenic	LOC400548,LINC00311
16:85179401	chr16	85179401	rs882716	-	-	-	A	G	-1.70314	A	G	2.78467	0.00428	ncRNA_intronic	LOC400548
16:85222016	chr16	85222016	rs4238716	-	-	-	T	C	-0.77192	T	C	-0.942557	0.004212	intergenic	LOC400548,LINC00311
16:85194971	chr16	85194971	rs8045186	-	-	-	T	C	-1.90402	T	C	-0.291357	0.004172	intergenic	LOC400548,LINC00311
16:85255745	chr16	85255745	rs11149723	-	-	-	T	C	-0.756863	T	C	-1.44289	0.004068	intergenic	LOC400548,LINC00311
16:85241282	chr16	85241282	rs55818488	-	-	-	G	T	2.1418	T	G	1.84965	0.004032	intergenic	LOC400548,LINC00311
16:85266860	chr16	85266860	rs12931671	-	-	-	C	A	0.157088	A	C	0.0642762	0.003948	intergenic	LOC400548,LINC00311
16:85189677	chr16	85189677	rs8057030	-	-	-	G	A	2.34364	G	A	-0.770819	0.0039	intergenic	LOC400548,LINC00311
16:85260097	chr16	85260097	rs9319460	-	-	-	A	G	0.0747935	A	G	0.156444	0.003848	intergenic	LOC400548,LINC00311
16:85190466	chr16	85190466	rs2966852	-	-	-	T	C	-2.34364	T	C	0.984234	0.003792	intergenic	LOC400548,LINC00311
16:85189706	chr16	85189706	rs8058050	-	-	-	T	C	2.34364	T	C	-0.770819	0.003756	intergenic	LOC400548,LINC00311
16:85203086	chr16	85203086	rs188475808	-	-	-	A	C	1.52976	A	C	1.24891	0.003752	intergenic	LOC400548,LINC00311
16:85243740	chr16	85243740	rs6564108	-	-	-	C	A	0.810963	C	A	0.779736	0.003628	intergenic	LOC400548,LINC00311
16:85261457	chr16	85261457	rs12923970	-	-	-	A	G	1.64392	A	G	0.299428	0.00362	intergenic	LOC400548,LINC00311
16:85218419	chr16	85218419	rs77322321	-	-	-	T	G	-1.66331	T	G	0.914116	0.003616	intergenic	LOC400548,LINC00311
16:85253605	chr16	85253605	rs9937642	-	-	-	C	T	-2.10686	C	T	0.235037	0.003596	intergenic	LOC400548,LINC00311
16:85224451	chr16	85224451	rs11866796	-	-	-	G	T	4.63193	G	T	1.15726	0.003584	intergenic	LOC400548,LINC00311
16:85248324	chr16	85248324	rs4445886	-	-	-	A	G	0.537215	G	A	1.59472	0.003528	intergenic	LOC400548,LINC00311
16:85260802	chr16	85260802	rs4598896	-	-	-	C	T	0.410525	C	T	0.652168	0.003476	intergenic	LOC400548,LINC00311
16:85212930	chr16	85212930	rs11644621	-	-	-	A	G	0.278516	A	G	0.772127	0.00344	intergenic	LOC400548,LINC00311
16:85250596	chr16	85250596	rs7205876	-	-	-	G	T	0.498458	T	G	1.03277	0.003412	intergenic	LOC400548,LINC00311
16:85212510	chr16	85212510	rs60420297	-	-	-	C	T	2.85585	C	T	0.831027	0.003384	intergenic	LOC400548,LINC00311
16:85258880	chr16	85258880	rs34315362	-	-	-	T	C	0.0713573	T	C	-0.32965	0.00336	intergenic	LOC400548,LINC00311
16:85229227	chr16	85229227	rs56090599	-	-	-	G	A	3.84644	G	A	0.29943	0.003328	intergenic	LOC400548,LINC00311
16:85201405	chr16	85201405	rs8054322	-	-	-	A	G	3.09536	A	G	-0.0163272	0.003284	intergenic	LOC400548,LINC00311
16:85200882	chr16	85200882	rs4360920	-	-	-	G	A	-1.82821	G	A	0.0402651	0.003276	intergenic	LOC400548,LINC00311
16:85197944	chr16	85197944	rs11648415	-	-	-	T	C	-1.89561	T	C	-0.0347865	0.003244	intergenic	LOC400548,LINC00311
16:85257060	chr16	85257060	rs4782693	-	-	-	C	T	0.0298672	T	C	-0.370503	0.003228	intergenic	LOC400548,LINC00311
16:85233114	chr16	85233114	rs56020098	-	-	-	G	T	3.38628	G	T	0.47542	0.00318	intergenic	LOC400548,LINC00311
16:85260604	chr16	85260604	rs9319461	-	-	-	T	C	0.410525	T	C	0.652168	0.003164	intergenic	LOC400548,LINC00311
16:85219630	chr16	85219630	rs12599121	-	-	-	T	C	2.64004	T	C	0.971945	0.003156	intergenic	LOC400548,LINC00311
16:85204221	chr16	85204221	rs12443991	-	-	-	T	C	1.11085	T	C	0.301229	0.003116	intergenic	LOC400548,LINC00311
16:85206958	chr16	85206958	rs11643624	-	-	-	A	G	-1.64811	A	G	0.189735	0.00302	intergenic	LOC400548,LINC00311
16:85187113	chr16	85187113	rs7200381	-	-	-	C	T	2.20071	T	C	-0.873049	0.003	intergenic	LOC400548,LINC00311
16:85241519	chr16	85241519	rs55769906	-	-	-	A	G	1.61811	A	G	2.11364	0.00286	intergenic	LOC400548,LINC00311
16:85224220	chr16	85224220	rs12445898	-	-	-	G	A	-0.843133	G	A	-0.540578	0.002856	intergenic	LOC400548,LINC00311
16:85266264	chr16	85266264	rs4365279	-	-	-	C	T	-0.327951	T	C	-0.10588	0.002824	intergenic	LOC400548,LINC00311
16:85228341	chr16	85228341	rs12444866	-	-	-	T	C	-0.751331	T	C	-1.04896	0.002744	intergenic	LOC400548,LINC00311
16:85211978	chr16	85211978	rs67192158	-	-	-	A	G	-1.42747	A	G	0.432168	0.002676	intergenic	LOC400548,LINC00311
16:85209419	chr16	85209419	rs60239983	-	-	-	A	G	3.12919	A	G	1.65264	0.00266	intergenic	LOC400548,LINC00311
16:85201970	chr16	85201970	rs4636894	-	-	-	C	T	2.12905	C	T	0.522382	0.002632	intergenic	LOC400548,LINC00311
16:85218939	chr16	85218939	rs9933059	-	-	-	G	A	4.15262	G	A	2.33406	0.002564	intergenic	LOC400548,LINC00311
16:85256866	chr16	85256866	rs4783153	-	-	-	T	C	0.553597	C	T	-0.172821	0.002536	intergenic	LOC400548,LINC00311
16:85231321	chr16	85231321	rs4783149	-	-	-	C	A	1.86468	C	A	-0.10881	0.00252	intergenic	LOC400548,LINC00311
16:85195614	chr16	85195614	rs4522404	-	-	-	A	G	3.47864	A	G	1.05236	0.002496	intergenic	LOC400548,LINC00311
16:85186734	chr16	85186734	rs8057727	-	-	-	C	A	1.11002	A	C	-0.511589	0.002492	intergenic	LOC400548,LINC00311
16:85216445	chr16	85216445	rs55783878	-	-	-	A	G	4.74595	A	G	-0.0789137	0.00248	intergenic	LOC400548,LINC00311
16:85226113	chr16	85226113	rs4255770	-	-	-	T	C	1.65816	T	C	1.0781	0.00246	intergenic	LOC400548,LINC00311
16:85187917	chr16	85187917	rs201894716	-	-	-	A	C	1.69333	C	A	0.196412	0.002444	intergenic	LOC400548,LINC00311
16:85190375	chr16	85190375	rs60148494	-	-	-	A	G	-0.222953	A	G	0.398061	0.002436	intergenic	LOC400548,LINC00311
16:85224532	chr16	85224532	rs12445973	-	-	-	G	A	-0.751331	G	A	-1.04896	0.002412	intergenic	LOC400548,LINC00311
16:85227748	chr16	85227748	rs4783146	-	-	-	G	A	-0.751331	G	A	-1.04896	0.002404	intergenic	LOC400548,LINC00311
16:85222876	chr16	85222876	rs35348248	-	-	-	G	A	-0.21414	G	A	-0.141932	0.002324	intergenic	LOC400548,LINC00311
16:85188294	chr16	85188294	rs7191362	-	-	-	C	T	2.34364	C	T	-0.691471	0.00226	intergenic	LOC400548,LINC00311
16:85177829	chr16	85177829	rs868353	-	-	-	T	C	-1.50785	T	C	1.75905	0.002224	ncRNA_intronic	LOC400548
16:85267797	chr16	85267797	rs11149726	-	-	-	G	A	-0.0560989	A	G	-0.182315	0.002128	intergenic	LOC400548,LINC00311
16:85222043	chr16	85222043	rs34666384	-	-	-	T	C	-1.4172	T	C	0.814157	0.002076	intergenic	LOC400548,LINC00311
16:85208993	chr16	85208993	rs12933477	-	-	-	T	C	-1.50009	T	C	0.272682	0.002012	intergenic	LOC400548,LINC00311
16:85190230	chr16	85190230	rs2937145	-	-	-	A	C	-2.34364	A	C	0.984234	0.00196	intergenic	LOC400548,LINC00311
16:85230723	chr16	85230723	rs8048537	-	-	-	A	G	2.22985	A	G	1.18091	0.001944	intergenic	LOC400548,LINC00311
16:85205909	chr16	85205909	rs7199453	-	-	-	G	A	-0.527108	G	A	-0.393514	0.001908	intergenic	LOC400548,LINC00311
16:85209138	chr16	85209138	rs34692806	-	-	-	T	C	-1.53247	T	C	0.35136	0.001892	intergenic	LOC400548,LINC00311
16:85188526	chr16	85188526	rs7191626	-	-	-	A	G	2.34364	A	G	-0.691471	0.001868	intergenic	LOC400548,LINC00311
16:85211552	chr16	85211552	rs11642920	-	-	-	C	A	1.86657	C	A	0.120283	0.001776	intergenic	LOC400548,LINC00311
16:85212837	chr16	85212837	rs34944506	-	-	-	A	G	-0.504535	A	G	0.768251	0.001776	intergenic	LOC400548,LINC00311
16:85219593	chr16	85219593	rs12596985	-	-	-	T	C	2.17479	T	C	1.03566	0.00176	intergenic	LOC400548,LINC00311
16:85219938	chr16	85219938	rs7198780	-	-	-	T	C	2.70909	T	C	1.60745	0.001744	intergenic	LOC400548,LINC00311
16:85174764	chr16	85174764	rs11647831	-	-	-	A	G	-1.06425	A	G	-1.19145	0.001732	ncRNA_intronic	LOC400548
16:85189936	chr16	85189936	rs2937144	-	-	-	A	G	-2.19416	A	G	1.09576	0.001664	intergenic	LOC400548,LINC00311
16:85257033	chr16	85257033	rs4782692	-	-	-	G	A	0.462521	A	G	-0.172821	0.00164	intergenic	LOC400548,LINC00311
16:85235754	chr16	85235754	rs56370050	-	-	-	A	G	2.24261	A	G	1.71657	0.001556	intergenic	LOC400548,LINC00311
16:85200581	chr16	85200581	rs56189637	-	-	-	A	G	-1.79956	A	G	0.117316	0.001552	intergenic	LOC400548,LINC00311
16:85258569	chr16	85258569	rs11641990	-	-	-	G	A	1.56909	G	A	0.736528	0.001524	intergenic	LOC400548,LINC00311
16:85189217	chr16	85189217	rs9935396	-	-	-	A	G	2.34364	A	G	-0.691471	0.001512	intergenic	LOC400548,LINC00311
16:85178779	chr16	85178779	rs4783135	-	-	-	C	T	1.52123	T	C	-1.47193	0.001504	ncRNA_intronic	LOC400548
16:85226863	chr16	85226863	rs7198093	-	-	-	G	A	-1.54956	G	A	-0.633804	0.0015	intergenic	LOC400548,LINC00311
16:85250570	chr16	85250570	rs74031733	-	-	-	A	G	-1.2223	A	G	-0.317914	0.001484	intergenic	LOC400548,LINC00311
1:12239089	chr1	12239089	rs499646	-	-	-	A	G	4.08532	A	G	3.65986	0.99998	intronic	TNFRSF1B
12:54093797	chr12	54093797	rs4237808	T	C	3.12157	C	T	2.78768	C	T	3.47447	0.863984	intergenic	ATP5G2,CALCOCO1
12:54096588	chr12	54096588	rs12579591	A	G	3.24729	G	A	2.72034	A	G	2.20994	0.069676	intergenic	ATP5G2,CALCOCO1
12:54094324	chr12	54094324	rs4759289	T	C	2.93198	T	C	1.45999	T	C	2.24954	0.027252	intergenic	ATP5G2,CALCOCO1
12:54113149	chr12	54113149	rs113687324	C	A	2.14311	C	A	0.871436	C	A	-0.830368	0.020528	intronic	CALCOCO1
12:54118274	chr12	54118274	rs77808076	T	C	2.26026	T	C	0.606774	T	C	-1.79875	0.01846	intronic	CALCOCO1
12:54087705	chr12	54087705	rs12830769	A	G	2.50505	A	G	0.691827	A	G	2.56298	0.014216	intergenic	ATP5G2,CALCOCO1
12:54098432	chr12	54098432	rs10876490	T	C	0.0893664	T	C	2.6963	T	C	1.41597	0.01348	intergenic	ATP5G2,CALCOCO1
12:54094036	chr12	54094036	rs1976935	T	C	2.88059	T	C	1.55161	T	C	2.18573	0.012752	intergenic	ATP5G2,CALCOCO1
12:54101858	chr12	54101858	rs10506316	A	C	0.725425	A	C	1.39222	A	C	1.97548	0.011008	intergenic	ATP5G2,CALCOCO1
12:54100883	chr12	54100883	rs7303384	T	G	3.0281	T	G	1.51705	T	G	0.597741	0.010824	intergenic	ATP5G2,CALCOCO1
12:54100880	chr12	54100880	rs7133918	C	T	3.08677	C	T	1.69936	C	T	0.597741	0.010452	intergenic	ATP5G2,CALCOCO1
12:54094927	chr12	54094927	rs12302148	T	G	-2.69637	T	G	-0.210961	T	G	-1.93168	0.009332	intergenic	ATP5G2,CALCOCO1
12:54094442	chr12	54094442	rs4759048	A	G	2.83857	A	G	1.49255	A	G	1.12561	0.008112	intergenic	ATP5G2,CALCOCO1
12:54112362	chr12	54112362	rs28451869	G	A	-0.832467	G	A	0.662873	G	A	2.08516	0.00794	intronic	CALCOCO1
12:54074777	chr12	54074777	rs11170643	A	G	2.29718	A	G	0.683155	A	G	1.13373	0.007932	intergenic	ATP5G2,CALCOCO1
12:54061738	chr12	54061738	rs12717998	T	C	2.77458	T	C	0.0533807	C	T	0.736366	0.006288	intronic	ATP5G2
12:54060234	chr12	54060234	rs11170638	G	A	-2.42192	A	G	1.49893	A	G	-0.0910976	0.005848	intronic	ATP5G2
12:54075710	chr12	54075710	rs10747677	T	C	-0.149298	C	T	1.53933	T	C	1.19071	0.005232	intergenic	ATP5G2,CALCOCO1
12:54080020	chr12	54080020	rs4759286	A	C	-2.31764	C	A	1.20538	C	A	-0.111811	0.005048	intergenic	ATP5G2,CALCOCO1
12:54080605	chr12	54080605	rs7135101	G	A	-0.0941032	A	G	1.56869	G	A	1.32579	0.004916	intergenic	ATP5G2,CALCOCO1
12:54112090	chr12	54112090	rs11170662	T	C	0.175953	T	C	0.762211	T	C	1.25223	0.004904	intronic	CALCOCO1
12:54099076	chr12	54099076	rs11170652	A	G	-2.3417	A	G	1.45435	G	A	-0.0291908	0.004828	intergenic	ATP5G2,CALCOCO1
12:54044438	chr12	54044438	rs7485472	T	C	0.822461	C	T	1.40658	T	C	0.759486	0.004556	intergenic	ATF7,ATP5G2
12:54044193	chr12	54044193	rs11830069	T	C	-2.16017	C	T	1.5033	C	T	-0.743453	0.004452	intergenic	ATF7,ATP5G2
12:54085750	chr12	54085750	rs3852562	T	C	-0.298465	C	T	1.56869	T	C	1.59511	0.004392	intergenic	ATP5G2,CALCOCO1
12:54098132	chr12	54098132	rs10876488	G	A	0.0893664	G	A	2.6963	G	A	1.71985	0.004352	intergenic	ATP5G2,CALCOCO1
12:54057912	chr12	54057912	rs56963435	A	G	2.36199	A	G	0.246893	A	G	0.269751	0.00432	intergenic	ATF7,ATP5G2
12:54073928	chr12	54073928	rs12424729	A	C	2.47396	A	C	0.691827	A	C	1.70734	0.004048	intergenic	ATP5G2,CALCOCO1
12:54109733	chr12	54109733	rs3741658	A	G	-0.32692	G	A	0.720953	G	A	0.894999	0.004036	exonic	CALCOCO1
12:54074686	chr12	54074686	rs12309572	C	T	-2.28573	T	C	1.16229	T	C	0.215675	0.004012	intergenic	ATP5G2,CALCOCO1
12:54080865	chr12	54080865	rs10219725	T	G	-0.0941032	G	T	1.56869	T	G	1.59511	0.004004	intergenic	ATP5G2,CALCOCO1
12:54108777	chr12	54108777	rs2277367	A	G	0.516554	A	G	0.492953	A	G	-0.829713	0.003956	intronic	CALCOCO1
12:54075059	chr12	54075059	rs11170644	C	T	-0.149298	T	C	1.53933	C	T	1.19071	0.003868	intergenic	ATP5G2,CALCOCO1
12:54064958	chr12	54064958	rs4759280	C	A	0.361854	A	C	1.37263	C	A	0.627675	0.003844	intronic	ATP5G2
12:54098314	chr12	54098314	rs10876489	A	C	0.0893664	A	C	2.6963	A	C	1.78256	0.003816	intergenic	ATP5G2,CALCOCO1
12:54117592	chr12	54117592	rs10783596	A	G	0.0797557	A	G	0.606948	A	G	1.73064	0.003724	intronic	CALCOCO1
12:54123919	chr12	54123919	rs60047499	A	G	2.26026	A	G	0.714438	A	G	-0.95461	0.00366	intergenic	CALCOCO1,CISTR
12:54044488	chr12	54044488	rs2365346	G	A	-1.04758	G	A	1.66458	G	A	1.87316	0.003656	intergenic	ATF7,ATP5G2
12:54109659	chr12	54109659	rs3741659	T	C	0.236058	T	C	0.562891	T	C	1.31759	0.003628	exonic	CALCOCO1
12:54087418	chr12	54087418	rs11170647	C	T	-2.3471	T	C	1.20538	T	C	0.361155	0.003568	intergenic	ATP5G2,CALCOCO1
12:54092139	chr12	54092139	rs11170650	G	A	0.31235	A	G	1.88212	G	A	0.213162	0.003528	intergenic	ATP5G2,CALCOCO1
12:54093044	chr12	54093044	rs1527067	T	G	-0.370561	G	T	1.44685	T	G	-0.46945	0.003508	intergenic	ATP5G2,CALCOCO1
12:54091935	chr12	54091935	rs112012229	C	T	0.094819	T	C	1.61382	C	T	1.00373	0.003504	intergenic	ATP5G2,CALCOCO1
12:54111965	chr12	54111965	rs11170661	T	C	0.678516	T	C	0.490985	T	C	-1.0493	0.00348	intronic	CALCOCO1
12:54060451	chr12	54060451	rs11170639	G	A	2.36199	G	A	0.183298	G	A	0.316336	0.003476	intronic	ATP5G2
12:54056555	chr12	54056555	rs112183557	A	C	2.26691	A	C	0.439266	A	C	0.534274	0.003456	intergenic	ATF7,ATP5G2
12:54077687	chr12	54077687	rs10747678	C	A	-0.0941032	A	C	1.53933	C	A	1.14844	0.003444	intergenic	ATP5G2,CALCOCO1
12:54078427	chr12	54078427	rs7975862	C	A	1.03864	A	C	1.42051	C	A	0.877494	0.003396	intergenic	ATP5G2,CALCOCO1
12:54101350	chr12	54101350	rs7303739	C	A	0.173926	C	A	1.1565	C	A	1.6169	0.003308	intergenic	ATP5G2,CALCOCO1
12:54114923	chr12	54114923	rs2077285	C	A	-0.395167	A	C	0.685715	C	A	1.40838	0.003236	intronic	CALCOCO1
12:54099369	chr12	54099369	rs17765253	A	G	3.16645	A	G	0.37487	A	G	0.621274	0.00302	intergenic	ATP5G2,CALCOCO1
12:54077407	chr12	54077407	rs3897117	T	G	-0.0941032	G	T	1.53933	T	G	1.56493	0.002884	intergenic	ATP5G2,CALCOCO1
12:54114819	chr12	54114819	rs1079269	T	C	0.237331	T	C	0.762211	T	C	1.31759	0.002784	intronic	CALCOCO1
12:54077556	chr12	54077556	rs7958775	T	C	-0.0941032	C	T	1.53933	T	C	1.2933	0.002764	intergenic	ATP5G2,CALCOCO1
12:54112381	chr12	54112381	rs11170663	C	T	-0.417035	T	C	0.903709	T	C	0.862877	0.002724	intronic	CALCOCO1
12:54061740	chr12	54061740	rs75009832	T	C	2.71084	T	C	0.0287709	C	T	0.736366	0.002556	intronic	ATP5G2
12:54111424	chr12	54111424	rs11170658	T	C	0.678516	T	C	0.445868	T	C	-0.93309	0.002476	intronic	CALCOCO1
12:54091838	chr12	54091838	rs12810378	G	T	-0.0645934	T	G	1.88317	G	T	1.24789	0.002444	intergenic	ATP5G2,CALCOCO1
12:54085842	chr12	54085842	rs3852561	G	A	-0.298465	A	G	1.56869	G	A	1.59511	0.002436	intergenic	ATP5G2,CALCOCO1
12:54092021	chr12	54092021	rs111714152	T	C	0.436671	T	C	1.06956	T	C	0.435864	0.002416	intergenic	ATP5G2,CALCOCO1
12:54079491	chr12	54079491	rs4759284	G	A	-0.0941032	A	G	1.53933	G	A	1.2933	0.002392	intergenic	ATP5G2,CALCOCO1
12:54113222	chr12	54113222	rs7302258	A	G	0.237331	A	G	0.762211	A	G	1.31759	0.00238	intronic	CALCOCO1
12:54061357	chr12	54061357	rs7965111	C	T	2.43866	C	T	0.246893	C	T	0.226797	0.002372	intronic	ATP5G2
12:54101087	chr12	54101087	rs11170653	T	C	0.0256743	T	C	1.62316	T	C	1.06167	0.002356	intergenic	ATP5G2,CALCOCO1
12:54087856	chr12	54087856	rs1864448	T	G	-0.351773	G	T	1.53517	T	G	1.54982	0.002128	intergenic	ATP5G2,CALCOCO1
12:54059819	chr12	54059819	rs10876479	C	T	-2.42192	T	C	1.49893	T	C	-0.515384	0.00206	intronic	ATP5G2
12:54066743	chr12	54066743	rs10876481	C	T	2.43866	C	T	0.242976	C	T	0.13922	0.001876	intronic	ATP5G2
12:54127379	chr12	54127379	rs59029921	G	A	2.26026	G	A	0.877163	G	A	-1.06771	0.00184	intergenic	CALCOCO1,CISTR
12:54079243	chr12	54079243	rs4759283	C	T	-0.0941032	T	C	1.53933	C	T	1.2933	0.001824	intergenic	ATP5G2,CALCOCO1
12:54128892	chr12	54128892	rs12227447	C	T	-0.418328	T	C	0.106314	T	C	1.73195	0.001804	intergenic	CALCOCO1,CISTR
12:54109927	chr12	54109927	rs2277370	T	C	0.206004	T	C	0.597891	T	C	1.31759	0.001732	intronic	CALCOCO1
12:54077776	chr12	54077776	rs10747680	T	G	-0.0941032	G	T	1.53933	T	G	1.56493	0.0017	intergenic	ATP5G2,CALCOCO1
12:54079080	chr12	54079080	rs11170645	G	T	-0.0941032	T	G	1.53933	G	T	1.2933	0.001684	intergenic	ATP5G2,CALCOCO1
12:54058324	chr12	54058324	rs3864905	C	T	0.361854	T	C	1.42415	C	T	0.723064	0.001644	downstream	ATP5G2
12:54090806	chr12	54090806	rs10876486	C	A	-0.0233574	A	C	1.88317	C	A	1.47642	0.001628	intergenic	ATP5G2,CALCOCO1
12:54093114	chr12	54093114	rs1812406	G	A	-1.25411	A	G	0.370479	A	G	-1.0324	0.00158	intergenic	ATP5G2,CALCOCO1
12:54111625	chr12	54111625	rs11170659	C	T	0.678516	C	T	0.445868	C	T	-0.93309	0.001556	intronic	CALCOCO1
12:54063501	chr12	54063501	rs1800633	A	G	2.36199	A	G	0.242976	A	G	0.226797	0.001552	intronic	ATP5G2
12:54086820	chr12	54086820	rs2365345	C	T	-0.351773	T	C	1.56869	C	T	1.54982	0.001496	intergenic	ATP5G2,CALCOCO1
12:54126021	chr12	54126021	rs58855382	T	C	2.26026	T	C	0.958243	T	C	-1.06771	0.00148	intergenic	CALCOCO1,CISTR
12:54076865	chr12	54076865	rs10876484	G	T	-0.0941032	T	G	1.53933	G	T	1.2933	0.00136	intergenic	ATP5G2,CALCOCO1
12:54113924	chr12	54113924	rs941188	A	G	0.237331	A	G	0.762211	A	G	1.31759	0.001308	intronic	CALCOCO1
12:54074861	chr12	54074861	rs60937347	A	C	0.0897205	A	C	-0.366358	A	C	-0.371045	0.00128	intergenic	ATP5G2,CALCOCO1
12:54074703	chr12	54074703	rs9739598	T	G	1.03864	T	G	1.88655	T	G	0.809233	0.001188	intergenic	ATP5G2,CALCOCO1
12:54092007	chr12	54092007	rs61922769	C	T	0.107776	C	T	1.95386	C	T	1.39627	0.001156	intergenic	ATP5G2,CALCOCO1
12:54107311	chr12	54107311	rs57457705	A	G	0.420242	A	G	0.544834	A	G	-0.829713	0.001144	intronic	CALCOCO1
12:54044050	chr12	54044050	rs139402941	T	G	-1.37146	G	T	1.33403	G	T	-0.129601	0.00106	intergenic	ATF7,ATP5G2

[truncated: 1 more sheets: Table S10]
